# Supplementary material for: Drosophila Ovarian Germline Stem Cell Cytocensor Projections Dynamically Receive and Attenuate BMP Signaling
Source: Dev Cell. 2019 Aug 5;50(3):296–312.e5. doi: 10.1016/j.devcel.2019.05.020 (PMC6688100; doi:10.1016/j.devcel.2019.05.020)
Supplement: Table S1. Genes Differentially Expressed between TkvQD and bamGFP-Expressing Germ Cells, Related to Figure 1 [file mmc2.xlsx]

## Sheet: Down-regulated in bamGFP
ID	gene_name	logFC bamGFP vs tkvQD	PValue
FBgn0000015	Abd-B	-8.11676	2.41307e-23
FBgn0031545	CG3213	-7.41181	2.12987e-09
FBgn0037449	CG15185	-6.22819	1.04166e-08
FBgn0034788	CG13532	-6.06996	3.21503e-09
FBgn0260393	CG17147	-5.80646	2.39203e-08
FBgn0038204	CG14357	-5.43451	4.50624e-09
FBgn0036984	CG13248	-5.42145	5.43979e-08
FBgn0036986	CG5282	-5.39993	3.06817e-08
FBgn0032144	CG17633	-5.37813	3.04718e-08
FBgn0036070	CG8072	-5.36619	3.00733e-08
FBgn0010241	Mdr50	-5.13335	3.19345e-07
FBgn0013812	Dhc93AB	-4.91344	1.02411e-07
FBgn0052814	CG32814	-4.87693	8.5906e-09
FBgn0010015	CanA1	-4.67828	1.63807e-06
FBgn0001981	esg	-4.66482	1.44322e-07
FBgn0266410	CG33937	-4.64108	3.75014e-05
FBgn0001075	ft	-4.56428	1.20922e-06
FBgn0034998	CG13577	-4.53296	4.85358e-07
FBgn0264439	CR43857	-4.45822	1.82343e-08
FBgn0032136	CG15828	-4.42295	2.98938e-06
FBgn0267366	CG5017	-4.31862	1.07472e-10
FBgn0050401	CG30401	-4.25091	1.55275e-06
FBgn0052351	S-Lap2	-4.25046	3.3516e-10
FBgn0003254	rib	-4.23789	6.28323e-05
FBgn0263843	CR43704	-4.21643	1.81129e-05
FBgn0051475	CG31475	-4.06886	1.82256e-11
FBgn0085382	CG34353	-4.06451	2.57082e-06
FBgn0086758	chinmo	-4.05307	0.00129727
FBgn0039804	CG15544	-4.04814	3.52992e-06
FBgn0053547	Rim	-4.01058	3.3258e-05
FBgn0053902	His2B:CG33902	-3.90305	4.56311e-06
FBgn0034730	ppk12	-3.90091	4.92753e-06
FBgn0263660	CR43651	-3.8886	2.02016e-06
FBgn0028740	CG6362	-3.87025	3.50361e-06
FBgn0259151	CG42266	-3.85105	6.55806e-06
FBgn0028852	CG15262	-3.85074	4.41492e-06
FBgn0040365	CG14628	-3.73901	7.5478e-06
FBgn0034957	CG3121	-3.70916	0.00032924
FBgn0259927	CG42450	-3.70075	3.55525e-11
FBgn0039124	CG13597	-3.69344	6.60954e-07
FBgn0035481	CG12605	-3.69072	1.72875e-09
FBgn0053874	His2B:CG33874	-3.62373	1.64907e-05
FBgn0263353	CG11000	-3.61844	2.79938e-05
FBgn0031264	CG11835	-3.60748	3.33348e-06
FBgn0051051	CG31051	-3.55364	4.31432e-05
FBgn0264462	CR43870	-3.54338	3.89138e-06
FBgn0036224	Rpt4R	-3.50992	3.6325e-05
FBgn0035571	CG12493	-3.50729	1.68454e-08
FBgn0029703	CG12692	-3.4911	2.44275e-05
FBgn0031343	CG18131	-3.47946	8.91038e-10
FBgn0053910	His2B:CG33910	-3.47097	2.79742e-05
FBgn0036895	CG9392	-3.4532	0.000517463
FBgn0024913	Actbeta	-3.42081	0.000644247
FBgn0034642	CG15674	-3.42029	0.000102315
FBgn0032660	elfless	-3.41478	5.36312e-06
FBgn0053898	His2B:CG33898	-3.36766	4.64965e-05
FBgn0027376	rha	-3.36575	0.000129526
FBgn0053884	His2B:CG33884	-3.35384	4.62212e-05
FBgn0039343	CG5111	-3.34706	6.90467e-11
FBgn0053872	His2B:CG33872	-3.33462	6.71702e-05
FBgn0026411	Lim1	-3.3265	0.000132043
FBgn0031296	CG4415	-3.32422	1.69867e-10
FBgn0260658	CG42541	-3.31652	0.000942523
FBgn0035756	unc-13-4A	-3.30503	0.00100681
FBgn0034844	CG9861	-3.30394	8.14017e-05
FBgn0053878	His2B:CG33878	-3.28387	5.2348e-05
FBgn0035097	CG13405	-3.28347	0.000387389
FBgn0037153	olf413	-3.27857	0.0016068
FBgn0053653	Caps	-3.27667	9.35975e-07
FBgn0005626	ple	-3.26703	0.00411998
FBgn0033108	CG15236	-3.26179	0.000129126
FBgn0263584	CR43609	-3.25282	5.52249e-05
FBgn0040351	CG11638	-3.24203	1.21818e-06
FBgn0061209	His2B:CG17949	-3.24088	9.16115e-05
FBgn0033865	CG6220	-3.23417	3.53656e-05
FBgn0035575	CG7509	-3.23157	0.000416658
FBgn0004372	aly	-3.22298	2.72805e-05
FBgn0038934	Gld2	-3.21653	0.00168211
FBgn0034106	CG9068	-3.21098	9.26886e-05
FBgn0031715	tomb	-3.16577	5.10524e-06
FBgn0052704	Ir8a	-3.15953	0.000125517
FBgn0030647	CG6324	-3.12345	0.00384061
FBgn0053870	His2B:CG33870	-3.09752	0.00013313
FBgn0003009	ord	-3.07915	2.4765e-06
FBgn0085386	CG34357	-3.05727	0.000371492
FBgn0013984	InR	-3.04631	0.00387591
FBgn0053876	His2B:CG33876	-3.02683	0.000154247
FBgn0264395	CG43843	-3.02368	0.000199014
FBgn0033412	CG13955	-3.0224	0.00014032
FBgn0053882	His2B:CG33882	-3.01794	0.000139066
FBgn0034837	RpL22-like	-3.01433	3.12529e-10
FBgn0043884	mask	-3.00739	0.000198066
FBgn0053894	His2B:CG33894	-2.98789	0.000143462
FBgn0028899	CG31817	-2.98303	0.00404814
FBgn0038693	unc79	-2.97701	0.000104663
FBgn0053892	His2B:CG33892	-2.94134	0.000217741
FBgn0030204	Or9a	-2.92627	0.00014499
FBgn0053880	His2B:CG33880	-2.89645	0.000549407
FBgn0053904	His2B:CG33904	-2.88735	0.000251608
FBgn0035608	blanks	-2.88723	1.98132e-06
FBgn0053868	His2B:CG33868	-2.87819	0.000398039
FBgn0263005	CG43313	-2.86398	1.05361e-09
FBgn0036687	CG6652	-2.85482	0.000697441
FBgn0053886	His2B:CG33886	-2.85294	0.000315289
FBgn0037736	CG12950	-2.84835	0.00410014
FBgn0085413	CG34384	-2.82636	0.000634453
FBgn0035724	CG10064	-2.80726	0.000797823
FBgn0004449	Ten-m	-2.79883	0.000107484
FBgn0036181	Muc68Ca	-2.79583	0.00600114
FBgn0262509	nrm	-2.7757	9.81058e-05
FBgn0053890	His2B:CG33890	-2.76816	0.000409069
FBgn0002932	neur	-2.75872	0.000204196
FBgn0035359	CG1143	-2.7502	0.00291823
FBgn0030520	Pdcd4	-2.73225	0.0017212
FBgn0023523	Or2a	-2.73088	0.000761518
FBgn0015543	snoRNA:Me28S-A1322	-2.72371	0.00424557
FBgn0053906	His2B:CG33906	-2.72234	0.000709336
FBgn0037754	CG8500	-2.72047	0.00312716
FBgn0040784	CG15323	-2.71529	0.00038069
FBgn0259244	CG42342	-2.70089	8.46083e-05
FBgn0039844	CG1607	-2.68774	0.00110834
FBgn0053900	His2B:CG33900	-2.66211	0.000796532
FBgn0034046	tun	-2.65592	2.37878e-06
FBgn0053896	His2B:CG33896	-2.64275	0.000659742
FBgn0053888	His2B:CG33888	-2.63874	0.000947057
FBgn0004607	zfh2	-2.63779	0.000830672
FBgn0265194	CG34187	-2.63698	0.00068733
FBgn0015774	NetB	-2.63051	0.0125002
FBgn0029997	CG2258	-2.62831	0.00030889
FBgn0013811	Dhc62B	-2.6048	0.000215142
FBgn0085450	Snoo	-2.60015	0.0040631
FBgn0261041	stj	-2.59164	0.00295232
FBgn0038342	CG14870	-2.58088	0.00103818
FBgn0033657	Sln	-2.58084	0.00140691
FBgn0030664	CG8119	-2.56267	0.000889219
FBgn0036398	CG9007	-2.55179	0.0087516
FBgn0035612	CG10625	-2.54506	0.00558822
FBgn0053908	His2B:CG33908	-2.53132	0.00133841
FBgn0032637	CG5050	-2.53054	0.0016218
FBgn0259140	CG42255	-2.51886	1.08961e-05
FBgn0039688	Kul	-2.51217	0.00168652
FBgn0260634	eIF4G2	-2.51203	0.0143732
FBgn0028379	fan	-2.4965	0.00272154
FBgn0263113	CG43370	-2.48178	7.77415e-05
FBgn0029979	CG10777	-2.47491	0.00693018
FBgn0036809	CG12477	-2.47254	3.24387e-05
FBgn0053963	CR33963	-2.45231	0.0273498
FBgn0264491	how	-2.45192	0.0172712
FBgn0026575	hang	-2.44539	0.00464829
FBgn0030033	CG1387	-2.42691	0.00161766
FBgn0262111	f	-2.40397	0.00149311
FBgn0031735	CG11029	-2.40237	0.0068546
FBgn0032740	CG15172	-2.40038	0.0031761
FBgn0034834	LS2	-2.39585	0.00248328
FBgn0039590	CG10011	-2.39576	0.000610085
FBgn0028397	Tob	-2.38408	0.00406942
FBgn0000633	fas	-2.38022	0.0378243
FBgn0038405	CG8927	-2.37148	0.00298003
FBgn0037705	mura	-2.36273	0.000557253
FBgn0038012	CG10013	-2.35898	2.63048e-07
FBgn0264270	Sxl	-2.35687	0.0111071
FBgn0011230	poe	-2.35659	0.000153279
FBgn0031337	CG14346	-2.34565	0.000532247
FBgn0038773	CG10887	-2.33994	0.00328931
FBgn0266521	stai	-2.33659	0.00918766
FBgn0025740	plexB	-2.32585	0.0102736
FBgn0053196	dp	-2.30902	0.0018208
FBgn0031849	CG11327	-2.30107	0.00363665
FBgn0035094	CG9380	-2.29819	9.95601e-05
FBgn0265082	CG34306	-2.29697	0.0123166
FBgn0000810	fs(1)K10	-2.29462	0.00394024
FBgn0004581	bgcn	-2.29239	6.58807e-05
FBgn0037060	CG10508	-2.28292	0.00248064
FBgn0001090	bnb	-2.2819	0.00402695
FBgn0085478	CG34449	-2.27013	2.85881e-05
FBgn0036072	CG6628	-2.26143	0.00300898
FBgn0039944	CG17162	-2.24484	0.00827464
FBgn0052476	mthl14	-2.23258	0.00293122
FBgn0005624	Psc	-2.23139	0.00510297
FBgn0039564	CG5527	-2.22757	0.0015806
FBgn0030706	CG8909	-2.22148	0.0047809
FBgn0030183	CG15309	-2.20973	0.00935733
FBgn0052479	CG32479	-2.20712	0.0151615
FBgn0052971	CG32971	-2.1973	2.00496e-05
FBgn0014135	bnl	-2.19185	0.0347323
FBgn0002645	Map205	-2.19171	0.0124619
FBgn0262945	CR43264	-2.18543	6.48535e-05
FBgn0261954	east	-2.17897	0.00834038
FBgn0262598	mtsh	-2.17546	4.20813e-06
FBgn0051897	CG31897	-2.16869	0.0266241
FBgn0003301	rut	-2.16649	1.31542e-05
FBgn0263144	bin3	-2.16234	0.00213156
FBgn0261549	rdgA	-2.15802	0.00374218
FBgn0037810	sle	-2.15219	0.0121622
FBgn0263352	Unr	-2.15189	0.0328138
FBgn0010549	l(2)03659	-2.15043	0.00217933
FBgn0264975	Nrg	-2.14761	0.0211566
FBgn0051998	CG31998	-2.14625	0.0264576
FBgn0031118	RhoGAP19D	-2.14101	0.0122723
FBgn0026393	Or43b	-2.13725	0.000395368
FBgn0052529	Hers	-2.12985	0.000992678
FBgn0033052	SCAP	-2.12896	5.73472e-05
FBgn0069354	Porin2	-2.12353	0.00548794
FBgn0029728	CG2861	-2.11951	0.0202419
FBgn0037000	CG5130	-2.11466	6.71655e-06
FBgn0040338	TfIIA-S-2	-2.11397	0.0119434
FBgn0019650	toy	-2.1107	0.00932829
FBgn0038014	CG10041	-2.11005	0.00949732
FBgn0263232	Nxf3	-2.10992	0.00523131
FBgn0031602	CG15431	-2.10642	0.0445246
FBgn0011481	Ssdp	-2.10432	0.0176795
FBgn0039916	CG9935	-2.09376	0.0384291
FBgn0266019	CG43154	-2.09127	0.00904226
FBgn0261617	nej	-2.08553	0.00527715
FBgn0261799	dsx-c73A	-2.08025	0.0250196
FBgn0036787	CG4306	-2.07917	0.00692847
FBgn0262730	CG14446	-2.07231	0.00396567
FBgn0263415	CR43461	-2.07118	0.0085681
FBgn0041111	lilli	-2.07078	0.0167379
FBgn0051451	CR31451	-2.06906	0.0222239
FBgn0035086	CG12851	-2.06861	0.0126896
FBgn0042146	CG18823	-2.06339	0.00591966
FBgn0033233	Kdm4A	-2.05946	0.000310385
FBgn0264953	Piezo	-2.05827	0.00529053
FBgn0086681	Mst36Fa	-2.05784	0.03788
FBgn0023526	CG2865	-2.05781	0.0161381
FBgn0038067	CG11598	-2.05741	0.00629131
FBgn0039883	RhoGAP100F	-2.05212	0.00639712
FBgn0039585	CG1894	-2.05042	0.000328724
FBgn0039633	CG11873	-2.04346	0.0221799
FBgn0262656	dm	-2.04197	0.033108
FBgn0011260	Sema-2a	-2.03674	0.0204352
FBgn0259171	Pde9	-2.02802	1.75369e-05
FBgn0036814	CG14073	-2.02463	0.0408319
FBgn0250904	CG34434	-2.0217	0.00624559
FBgn0264495	gpp	-2.02071	0.0152686
FBgn0039069	CG6763	-2.01691	0.000611166
FBgn0030674	CG8184	-2.01535	0.0010128
FBgn0036556	CG5830	-2.01397	0.00881191
FBgn0004395	unk	-2.0017	0.0172094
FBgn0052187	CG32187	-1.98618	0.0178312
FBgn0027603	Ulp1	-1.97877	0.0277748
FBgn0031698	Ncoa6	-1.97676	0.0389276
FBgn0259677	CG42346	-1.97053	0.0255836
FBgn0263456	nwk	-1.96522	0.0141985
FBgn0264698	CR43967	-1.96358	0.0152843
FBgn0037445	CG9727	-1.96072	0.0046167
FBgn0262617	CG43143	-1.95681	0.00366808
FBgn0263929	jvl	-1.95585	0.0105493
FBgn0029750	CG3323	-1.9509	0.00212674
FBgn0036684	CG3764	-1.94475	0.00126389
FBgn0261793	Trf2	-1.94082	0.0468092
FBgn0040900	CG17777	-1.93428	0.0161067
FBgn0038330	CG14868	-1.93037	3.89622e-05
FBgn0025800	Smox	-1.92855	0.0120676
FBgn0043900	pygo	-1.92449	0.00176787
FBgn0033159	Dscam	-1.9244	0.017012
FBgn0039214	CG5794	-1.9231	0.00608819
FBgn0022960	vimar	-1.91806	0.000261878
FBgn0029722	CG7024	-1.91536	0.0130607
FBgn0010113	hdc	-1.91529	0.0241278
FBgn0261859	CG42788	-1.91129	0.00103401
FBgn0038144	CG8870	-1.90999	0.0217936
FBgn0264090	CG43759	-1.90905	0.00522449
FBgn0052767	CG32767	-1.90854	0.0322235
FBgn0036125	CG6279	-1.90582	0.0104212
FBgn0260941	app	-1.905	0.0187565
FBgn0052011	CR32011	-1.90311	0.0302881
FBgn0266717	Bruce	-1.8982	0.00483368
FBgn0259789	vfl	-1.89662	0.012423
FBgn0052113	CG32113	-1.89589	0.0112765
FBgn0040370	CG13375	-1.89374	0.0181034
FBgn0266098	rg	-1.89112	0.00517397
FBgn0026577	CG8677	-1.8908	0.015798
FBgn0020379	Rfx	-1.88721	0.000101778
FBgn0034956	CG4324	-1.88445	0.0104709
FBgn0000611	exd	-1.88052	0.00780187
FBgn0031169	CG1494	-1.8794	0.00957283
FBgn0036451	CG9425	-1.87679	0.0075385
FBgn0040001	CG17374	-1.87668	0.00862744
FBgn0035357	MEP-1	-1.87342	0.0034438
FBgn0003862	trx	-1.87144	0.0430481
FBgn0053554	Nipped-A	-1.86824	0.0433719
FBgn0017581	Lk6	-1.8673	0.0259581
FBgn0038547	CG17803	-1.86705	0.0182784
FBgn0030691	Efhc1.1	-1.86637	0.00464487
FBgn0053222	CR33222	-1.86417	0.0116281
FBgn0010382	CycE	-1.86386	0.00662793
FBgn0038826	CG17838	-1.85565	0.0489498
FBgn0261553	CG42671	-1.85405	0.00554484
FBgn0004861	ph-p	-1.85282	0.00377334
FBgn0037950	HisCl1	-1.85029	0.0215442
FBgn0030207	CG2887	-1.84947	0.00884327
FBgn0003520	stau	-1.84286	0.0236549
FBgn0035106	rno	-1.84261	0.0257217
FBgn0260794	ctrip	-1.84015	0.0136445
FBgn0261934	dikar	-1.83826	0.0134342
FBgn0262975	cnc	-1.83024	0.0434288
FBgn0054031	CG34031	-1.8302	0.0283169
FBgn0004606	zfh1	-1.82892	0.00434854
FBgn0004110	tin	-1.82745	0.0178152
FBgn0052672	Atg8a	-1.82696	0.0119498
FBgn0036446	CG9384	-1.82401	0.00323782
FBgn0026144	CBP	-1.82348	0.00190431
FBgn0264895	Rapgap1	-1.82321	0.0407797
FBgn0052010	CR32010	-1.82226	0.037483
FBgn0021764	sdk	-1.81955	0.00853211
FBgn0035260	CG7991	-1.81159	0.0127129
FBgn0035959	CG4911	-1.80596	0.00847738
FBgn0000479	dnc	-1.79942	0.0124644
FBgn0033782	sug	-1.79914	0.0150668
FBgn0004390	Gap1	-1.79657	0.0240364
FBgn0259214	PMCA	-1.79598	0.0345814
FBgn0040071	tara	-1.79549	0.016735
FBgn0039431	CG6490	-1.78932	0.0331668
FBgn0041210	HDAC4	-1.7843	0.0256257
FBgn0261383	IntS6	-1.78237	0.00861194
FBgn0265630	sno	-1.78168	0.0147944
FBgn0034839	CG13540	-1.77969	0.000285894
FBgn0250754	CG42232	-1.77871	0.040362
FBgn0035424	CG11505	-1.77454	0.043567
FBgn0027571	CG3523	-1.77235	0.00469823
FBgn0027101	Dyrk3	-1.77073	0.0376291
FBgn0263998	PR2	-1.7621	0.0041764
FBgn0050169	Brca2	-1.76107	0.00637354
FBgn0260938	tay	-1.75657	0.0273068
FBgn0037811	CG12592	-1.75566	0.0205321
FBgn0040763	CG18336	-1.75505	0.0208436
FBgn0259168	mnb	-1.75471	0.033486
FBgn0036931	CG14183	-1.74721	0.0436724
FBgn0026199	myo	-1.74708	0.045565
FBgn0029751	CG17764	-1.74531	0.0160576
FBgn0259823	CG42404	-1.74502	0.00109012
FBgn0033636	tou	-1.74462	0.0131612
FBgn0259234	Camta	-1.74444	0.0241252
FBgn0039277	CG13650	-1.74293	0.0325648
FBgn0027550	CG6495	-1.74225	0.0155966
FBgn0026597	Axn	-1.74221	0.00692721
FBgn0265623	Su(z)2	-1.73898	0.0409605
FBgn0029676	HIP-R	-1.73455	0.0301517
FBgn0035986	CG4022	-1.73162	0.018773
FBgn0002306	sas	-1.73116	0.00987658
FBgn0052373	CG32373	-1.72553	0.011625
FBgn0036685	CG6664	-1.7253	0.00303518
FBgn0085430	CG34401	-1.72419	0.0149893
FBgn0010825	Gug	-1.71978	0.0386687
FBgn0016754	sba	-1.71503	0.0215359
FBgn0031142	r-cup	-1.715	0.0235636
FBgn0260789	mxc	-1.71364	0.0153969
FBgn0038853	RhoGAP93B	-1.70816	0.00977735
FBgn0034187	CG6967	-1.70796	0.00371826
FBgn0004885	tok	-1.70601	0.00711822
FBgn0029710	CG3568	-1.70473	0.0363815
FBgn0038223	Afti	-1.70454	0.0204857
FBgn0028980	tan	-1.70418	0.00156789
FBgn0061200	Nup153	-1.69345	0.0295848
FBgn0020238	14-3-3epsilon	-1.68886	0.0100409
FBgn0050389	CG30389	-1.68688	0.0117408
FBgn0263048	CG43343	-1.68278	0.0173464
FBgn0261885	osa	-1.67925	0.0235398
FBgn0036186	CG6071	-1.67838	0.008812
FBgn0010329	Tbh	-1.67747	0.0294277
FBgn0002723	Met	-1.67544	0.0118611
FBgn0259818	CG42399	-1.6748	0.00968835
FBgn0261574	kug	-1.67082	0.0432345
FBgn0023510	Rbcn-3B	-1.66962	0.0046218
FBgn0027491	Cdk5alpha	-1.66652	0.034104
FBgn0053087	LRP1	-1.66438	0.00477204
FBgn0029830	Grip	-1.66435	0.00130432
FBgn0003996	w	-1.66014	0.0182335
FBgn0011224	heph	-1.65937	0.0497799
FBgn0262740	CG11727	-1.65184	0.0290651
FBgn0031885	Mnn1	-1.651	0.028331
FBgn0026432	Grip163	-1.64222	0.00174487
FBgn0050428	CG30428	-1.64182	0.0452239
FBgn0053893	His4:CG33893	-1.64179	0.0226416
FBgn0264324	spg	-1.6404	0.00145598
FBgn0051612	CG31612	-1.63774	0.0482793
FBgn0033232	CG12159	-1.63231	0.00131327
FBgn0004656	fs(1)h	-1.63219	0.0447417
FBgn0035797	CG14837	-1.62927	0.0375589
FBgn0036374	Spt20	-1.62905	0.0069395
FBgn0039863	CG1815	-1.62684	0.0220653
FBgn0039907	lgs	-1.62483	0.044401
FBgn0085193	CG34164	-1.62437	0.0245575
FBgn0030054	Caf1-180	-1.62394	0.0121727
FBgn0031981	CG7466	-1.61892	0.00330007
FBgn0001994	crp	-1.61636	0.034429
FBgn0260484	HIP	-1.61534	0.0390868
FBgn0039788	Rpt6R	-1.61308	0.0242284
FBgn0051163	SKIP	-1.61213	0.0363089
FBgn0266000	CG4068	-1.61141	0.0287024
FBgn0000017	Abl	-1.60646	0.0184562
FBgn0053827	His3:CG33827	-1.60573	0.0350414
FBgn0043043	desat2	-1.60428	0.0265634
FBgn0004860	ph-d	-1.60033	0.00557142
FBgn0261556	CG42674	-1.59789	0.00521907
FBgn0032305	CG6700	-1.59651	0.0399216
FBgn0083956	CG34120	-1.5963	0.00146912
FBgn0053895	His4:CG33895	-1.59309	0.0317867
FBgn0065048	snoRNA:U3:54Aa	-1.59103	0.0261419
FBgn0023172	RhoGEF2	-1.58566	0.0295215
FBgn0260960	Baldspot	-1.58453	0.0211232
FBgn0033170	sPLA2	-1.58134	0.0355171
FBgn0035439	CG14961	-1.5788	0.0317321
FBgn0037712	CG16789	-1.57662	0.0164308
FBgn0034976	CG4049	-1.57602	0.0217073
FBgn0083068	pncr011:3L	-1.57524	0.0175805
FBgn0045980	niki	-1.57394	0.0453144
FBgn0264501	CR43900	-1.5736	0.0471876
FBgn0028540	CG9008	-1.57247	0.00146228
FBgn0039157	Myo95E	-1.57224	0.0230943
FBgn0262866	S6kII	-1.57064	0.000671584
FBgn0261239	Hr39	-1.57024	0.0202272
FBgn0036942	CG7328	-1.56996	0.00732517
FBgn0029899	CG14438	-1.56915	0.0186917
FBgn0010341	Cdc42	-1.56774	0.040358
FBgn0260970	CG42593	-1.56536	0.01612
FBgn0033661	CG13185	-1.56215	0.0473998
FBgn0031696	Bub1	-1.56081	0.00964814
FBgn0032475	Sfmbt	-1.56049	0.0113175
FBgn0031057	Ubqn	-1.56004	0.019115
FBgn0266557	kis	-1.5536	0.048913
FBgn0030529	Clic	-1.54813	0.0131336
FBgn0030742	CG9919	-1.54798	0.0426686
FBgn0033610	CG18335	-1.54767	0.0292276
FBgn0025639	Hmt4-20	-1.54454	0.0268202
FBgn0028408	Drep-2	-1.54415	0.0409951
FBgn0033638	CG9005	-1.54396	0.015706
FBgn0259170	alpha-Man-I	-1.54273	0.0426557
FBgn0053897	His4:CG33897	-1.54204	0.0362237
FBgn0262970	CR43281	-1.53416	0.0470338
FBgn0030090	fend	-1.53379	0.0241728
FBgn0035237	CG13917	-1.53239	0.0315146
FBgn0025836	RhoGAP1A	-1.5316	0.0200245
FBgn0264089	sli	-1.52875	0.010083
FBgn0032059	PrBP	-1.52768	0.000411818
FBgn0026175	skpC	-1.52522	0.0210324
FBgn0031042	CG14221	-1.52268	0.0279618
FBgn0264978	CG15393	-1.52134	0.0405107
FBgn0033010	Atf6	-1.51949	0.0314605
FBgn0050414	CG30414	-1.51752	0.0452919
FBgn0010768	sqz	-1.51551	0.00314524
FBgn0261671	tweek	-1.51434	0.0103785
FBgn0002431	hyd	-1.51415	0.0416596
FBgn0030276	Dlic	-1.50583	0.0390207
FBgn0034175	ste24b	-1.5046	0.0167262
FBgn0036730	qjt	-1.50387	0.00631585
FBgn0004514	Oct-TyrR	-1.50378	0.0257241
FBgn0035103	Vdup1	-1.50192	0.0364868
FBgn0030809	CG9086	-1.49908	0.0213934
FBgn0016917	Stat92E	-1.4984	0.0333405
FBgn0051528	CG31528	-1.49432	0.0460077
FBgn0259196	CG42300	-1.4933	0.0442685
FBgn0034087	clu	-1.48972	0.0193585
FBgn0010300	brat	-1.48684	0.0390807
FBgn0032821	CdGAPr	-1.48624	0.0137991
FBgn0031170	CG1718	-1.48425	0.00892412
FBgn0050441	CG30441	-1.47736	0.0456163
FBgn0028708	Mst85C	-1.47592	0.00070809
FBgn0043362	bchs	-1.47491	0.00207935
FBgn0053901	His4:CG33901	-1.47246	0.045236
FBgn0039727	CG15523	-1.4686	0.0104302
FBgn0004055	uzip	-1.46737	0.0122287
FBgn0259143	CG42258	-1.4673	0.0137324
FBgn0039066	EloA	-1.45996	0.00403497
FBgn0040780	CG12821	-1.45982	0.0122605
FBgn0030701	CG16952	-1.45791	0.0110285
FBgn0265605	Ric	-1.45671	0.0286783
FBgn0036956	CG13813	-1.45473	0.0372362
FBgn0000464	Lar	-1.45313	0.0417926
FBgn0031365	CG17650	-1.45256	0.0331691
FBgn0029944	Dok	-1.45042	0.023133
FBgn0026192	par-6	-1.44948	0.0346027
FBgn0027620	Acf1	-1.44883	0.0234764
FBgn0053145	CG33145	-1.4431	0.00470312
FBgn0037949	CG17360	-1.44289	0.0126552
FBgn0037730	CG9444	-1.44244	0.046605
FBgn0264449	CG43867	-1.44226	0.0194885
FBgn0046704	Liprin-alpha	-1.44211	0.0156543
FBgn0011802	Gem3	-1.43962	0.0496467
FBgn0261710	nocte	-1.43904	0.0325395
FBgn0004167	kst	-1.43758	0.0294721
FBgn0086674	Tango13	-1.43698	0.046183
FBgn0051611	His4:CG31611	-1.4368	0.0465085
FBgn0050424	CG30424	-1.43609	0.0336812
FBgn0000413	da	-1.43535	0.046995
FBgn0045063	fdl	-1.43157	0.00771961
FBgn0039896	yellow-h	-1.42824	0.0441052
FBgn0036801	MYPT-75D	-1.42657	0.0347365
FBgn0032452	CG15484	-1.4262	0.0261792
FBgn0030970	CG7326	-1.42515	0.0053652
FBgn0032717	CG10600	-1.42414	0.0445983
FBgn0058178	CG40178	-1.42345	0.00482247
FBgn0263607	l(3)72Dp	-1.4192	0.0155268
FBgn0045035	tefu	-1.4185	0.0262223
FBgn0029666	CG10803	-1.41844	0.030955
FBgn0265140	Neu3	-1.41418	0.0090612
FBgn0010575	sbb	-1.41093	0.0319788
FBgn0052813	CG32813	-1.41044	0.00632083
FBgn0243516	Vrp1	-1.40585	0.0174229
FBgn0037760	FBX011	-1.40415	0.0318098
FBgn0003277	RpII215	-1.40163	0.0404416
FBgn0030391	Rab40	-1.39878	0.00877632
FBgn0000662	fl(2)d	-1.39564	0.0162818
FBgn0034095	CG15701	-1.39444	0.0449694
FBgn0031275	GABA-B-R3	-1.38567	0.0121585
FBgn0032748	CG10492	-1.37687	0.0230141
FBgn0042179	CG18869	-1.36343	0.0197544
FBgn0024326	Mkk4	-1.36038	0.0148518
FBgn0004103	Pp1-87B	-1.35433	0.035497
FBgn0025743	mbt	-1.34934	0.00948319
FBgn0014340	mof	-1.34546	0.00430316
FBgn0003134	Pp1alpha-96A	-1.34345	0.0353699
FBgn0039663	CG2321	-1.34192	0.0147121
FBgn0035617	l(3)psg2	-1.34163	0.0417921
FBgn0036486	Msh6	-1.33933	0.0367009
FBgn0264707	RhoGEF3	-1.33809	0.00897921
FBgn0030243	CG2186	-1.33469	0.00971281
FBgn0264712	CG1172	-1.32238	0.00738003
FBgn0051118	RabX4	-1.32061	0.0267367
FBgn0005631	robo	-1.31995	0.0448519
FBgn0005617	msl-1	-1.31695	0.0207759
FBgn0021895	ytr	-1.31558	0.0401324
FBgn0035317	osm-1	-1.31002	0.00538777
FBgn0278604	dmt	-1.30998	0.0129055
FBgn0262850	CR43214	-1.30424	0.0469349
FBgn0086690	cp309	-1.29958	0.030544
FBgn0250788	beta-Spec	-1.29922	0.0475917
FBgn0026313	X11L	-1.29846	0.0351333
FBgn0040602	CG14545	-1.2958	0.0128315
FBgn0032208	CG5604	-1.29513	0.0319757
FBgn0019985	mGluRA	-1.2929	0.0432313
FBgn0030294	Pa1	-1.29245	0.0355383
FBgn0039602	CG1647	-1.29223	0.0298624
FBgn0030669	CG9240	-1.28973	0.00496994
FBgn0040395	Unc-76	-1.28738	0.00597376
FBgn0032481	CG16972	-1.28444	0.00917961
FBgn0025777	homer	-1.28064	0.0416761
FBgn0037556	CG9636	-1.27462	0.0205666
FBgn0029711	Usf	-1.27307	0.028211
FBgn0033166	Eaf	-1.27188	0.0364819
FBgn0263744	CR43669	-1.26573	0.00713768
FBgn0263391	hts	-1.25856	0.0444829
FBgn0002441	l(3)mbt	-1.2553	0.0308424
FBgn0020251	sfl	-1.25295	0.03319
FBgn0039451	CG6420	-1.24625	0.00621467
FBgn0037728	CG16817	-1.24466	0.0467632
FBgn0051005	qless	-1.23926	0.0469015
FBgn0028476	CG15817	-1.23787	0.0400533
FBgn0028647	CG11902	-1.23713	0.00848049
FBgn0003416	sl	-1.23679	0.0420665
FBgn0030418	CG4004	-1.23547	0.0263085
FBgn0020621	Pkn	-1.22529	0.0456052
FBgn0263197	Patronin	-1.22427	0.0475376
FBgn0031637	CG2950	-1.21842	0.0352821
FBgn0040080	raps	-1.21797	0.0187229
FBgn0085405	CG34376	-1.21743	0.0056975
FBgn0261477	slim	-1.20909	0.0462882
FBgn0035877	CG7083	-1.20232	0.0268479
FBgn0030973	CG7332	-1.19862	0.0442893
FBgn0067629	CG33332	-1.19264	0.013958
FBgn0036196	CG11658	-1.19129	0.0126377
FBgn0021818	cnk	-1.18683	0.0230584
FBgn0031054	Ssu72	-1.18323	0.00586415
FBgn0052815	CG32815	-1.18069	0.0497048
FBgn0033987	ckn	-1.17969	0.0466138
FBgn0000108	Appl	-1.16971	0.0139654
FBgn0030600	hiw	-1.16331	0.029235
FBgn0032845	CG10747	-1.1498	0.0229184
FBgn0032876	Cen	-1.14207	0.0293875
FBgn0031023	CG14200	-1.14205	0.0459941
FBgn0029685	CG2938	-1.14166	0.0255281
FBgn0033551	CG7222	-1.13635	0.0339375
FBgn0029693	CG6379	-1.13366	0.00853151
FBgn0038499	Brf	-1.12539	0.0143903
FBgn0085384	CG34355	-1.12343	0.0275692
FBgn0025394	inc	-1.12308	0.0353828
FBgn0263110	CG43367	-1.12297	0.0237556
FBgn0001206	Hmr	-1.12253	0.0169164
FBgn0031610	CG15436	-1.12141	0.00892791
FBgn0032728	Tango6	-1.12017	0.0242439
FBgn0265464	Traf6	-1.1189	0.0154682
FBgn0261524	lic	-1.11797	0.0313899
FBgn0035155	RabX6	-1.11744	0.016876
FBgn0029870	Marf	-1.11504	0.0477463
FBgn0051678	CG31678	-1.10961	0.0131905
FBgn0038679	CG6040	-1.10753	0.0465426
FBgn0035181	CG9205	-1.10037	0.0175692
FBgn0261570	CG42684	-1.09817	0.0485971
FBgn0041585	olf186-F	-1.09693	0.0292316
FBgn0022359	Sodh-2	-1.08958	0.0365149
FBgn0032135	GlcAT-S	-1.08563	0.0270935
FBgn0266598	CG42550	-1.08501	0.0285908
FBgn0265598	Bx	-1.08301	0.0233442
FBgn0033266	Socs44A	-1.08268	0.010834
FBgn0030344	CG2025	-1.08045	0.0443789
FBgn0051638	CG31638	-1.06734	0.0183609
FBgn0001185	her	-1.06455	0.0402798
FBgn0005386	ash1	-1.06319	0.0485304
FBgn0030675	CG8191	-1.05017	0.021498
FBgn0263600	DNApol-delta	-1.04783	0.0266874
FBgn0036273	CG10426	-1.04694	0.0158622
FBgn0036906	CG14102	-1.04453	0.0277124
FBgn0034093	CG15706	-1.04285	0.0180037
FBgn0030114	CG17754	-1.04245	0.024598
FBgn0261285	Ppcs	-1.03307	0.0391962
FBgn0053182	Kdm4B	-1.02998	0.0184517
FBgn0039902	CG2177	-1.02962	0.0410724
FBgn0030269	CG18292	-1.02816	0.0231108
FBgn0035390	scramb2	-1.02751	0.0364787
FBgn0037794	CG6254	-1.0255	0.0244098
FBgn0033698	CG8858	-1.01767	0.0440543
FBgn0002901	mus304	-1.01733	0.0181387
FBgn0031717	Oscillin	-1.01629	0.0347207
FBgn0028372	isopeptidase-T-3	-1.01098	0.0199732
FBgn0038550	CG17801	-1.01093	0.0234391
FBgn0001179	hay	-1.0104	0.0244223
FBgn0037205	BoYb	-1.00562	0.028225
FBgn0259178	5PtaseI	-0.990793	0.0259362
FBgn0261984	Ire1	-0.990284	0.0422407
FBgn0032429	CG5446	-0.989678	0.0327442
FBgn0046776	CR14033	-0.984863	0.0239507
FBgn0038491	CG5292	-0.975007	0.0399222
FBgn0027592	MED15	-0.962803	0.0467878
FBgn0000257	car	-0.960793	0.0250946
FBgn0037105	S1P	-0.960638	0.039778
FBgn0003567	su(Hw)	-0.959308	0.0336788
FBgn0001612	l(1)dd4	-0.958881	0.0395882
FBgn0003701	thr	-0.956289	0.0472901
FBgn0037853	CG14696	-0.952306	0.0474171
FBgn0003733	tor	-0.949672	0.0397161
FBgn0037082	CG5664	-0.947103	0.0290081
FBgn0260397	Su(var)3-3	-0.943756	0.0466638
FBgn0034451	CG11242	-0.93635	0.027869
FBgn0038344	CG5205	-0.935397	0.0455001
FBgn0029672	CG2875	-0.931786	0.0362503
FBgn0036039	Naa60	-0.928753	0.0373978
FBgn0035945	CG5026	-0.926361	0.0311347
FBgn0016641	PTP-ER	-0.92432	0.0492169
FBgn0266720	Snap24	-0.905235	0.0337623
FBgn0037185	CG11367	-0.902195	0.0351528
FBgn0038816	Lrrk	-0.901613	0.036829
FBgn0001491	l(1)10Bb	-0.900664	0.0435195
FBgn0032646	CG6412	-0.895529	0.0446038
FBgn0004855	RpII15	-0.895465	0.0331537
FBgn0262166	calypso	-0.886844	0.0460873
FBgn0026718	fu12	-0.881909	0.0449904
FBgn0038475	Keap1	-0.870941	0.0493054
FBgn0036964	CG6480	-0.869121	0.0444057
FBgn0032703	CG10343	-0.844506	0.0474409

## Sheet: Up-regulated in bamGFP
ID	Gene Name	logFC bamGFP vs tkvQD	PValue
FBgn0052302	CG32302	9.94181	3.90542e-14
FBgn0259210	prom	9.29731	6.87259e-17
FBgn0014076	Vm32E	9.05556	3.66367e-16
FBgn0035328	yellow-g2	8.69002	1.50501e-12
FBgn0264696	CG43965	8.5142	9.56222e-15
FBgn0002869	MtnB	8.44516	9.14532e-15
FBgn0086266	Vm26Ac	8.36137	7.30167e-14
FBgn0041709	yellow-g	8.24971	5.9328e-09
FBgn0032127	CG13114	8.24661	3.19737e-16
FBgn0014464	Cp7Fa	8.07322	3.10572e-23
FBgn0029966	Ir7c	7.86237	3.11914e-34
FBgn0032523	CG16956	7.84781	1.06634e-14
FBgn0030615	Cyp4s3	7.81609	7.5904e-18
FBgn0035697	CG10163	7.69974	4.22699e-15
FBgn0000359	Cp36	7.68961	2.52885e-08
FBgn0000360	Cp38	7.5441	3.09065e-07
FBgn0038611	CG14309	7.51257	4.02236e-16
FBgn0029696	CG15571	7.48727	1.89536e-11
FBgn0015714	Cyp6a17	7.44629	1.02347e-17
FBgn0000356	Cp16	7.43124	1.45052e-08
FBgn0031111	Obp19c	7.2866	1.4533e-14
FBgn0029697	CG15570	7.20435	1.55618e-12
FBgn0038469	CG4009	7.06289	9.30248e-20
FBgn0263038	CG43333	7.02271	8.23046e-09
FBgn0033589	CG13227	7.01084	7.16266e-28
FBgn0029568	CG11381	6.94731	6.19382e-10
FBgn0086265	psd	6.94045	6.31312e-23
FBgn0000358	Cp19	6.89107	6.49183e-06
FBgn0040949	CG13998	6.86992	2.74819e-10
FBgn0033887	St4	6.85822	3.09611e-20
FBgn0000449	dib	6.83907	4.37115e-20
FBgn0000427	2001-12-01	6.79416	4.1259e-16
FBgn0014466	Cp7Fc	6.76617	1.56477e-10
FBgn0036938	CG14187	6.69221	8.48713e-19
FBgn0085362	Vml	6.67663	1.65007e-15
FBgn0032126	CG13113	6.61944	9.96573e-09
FBgn0039594	CG9990	6.61713	4.16572e-09
FBgn0000355	Cp15	6.61433	4.60857e-06
FBgn0264382	CR43834	6.58786	6.55503e-11
FBgn0036504	yellow-k	6.57753	3.78349e-12
FBgn0051926	CG31926	6.57746	7.52146e-13
FBgn0003983	Vm34Ca	6.56069	2.52682e-18
FBgn0003979	Vm26Aa	6.53816	4.65628e-20
FBgn0262003	CG42821	6.52493	2.29104e-11
FBgn0035290	CG1887	6.46591	7.166e-12
FBgn0003980	Vm26Ab	6.43802	5.84509e-17
FBgn0032311	CG12517	6.40064	6.51529e-12
FBgn0014465	Cp7Fb	6.39906	2.57158e-10
FBgn0000644	Fcp3C	6.38622	3.66914e-22
FBgn0260006	drd	6.30254	4.7774e-22
FBgn0033587	CG13218	6.29072	1.188e-13
FBgn0037405	CG1077	6.268	7.33224e-16
FBgn0041252	Femcoat	6.20247	6.50076e-17
FBgn0036116	CG7888	6.1771	8.5328e-11
FBgn0051661	CG31661	6.17458	2.17252e-07
FBgn0039452	CG14245	6.1319	1.65223e-08
FBgn0004047	Yp3	6.02018	2.55534e-15
FBgn0036612	CG4998	6.0193	5.49877e-15
FBgn0050197	CG30197	5.9747	2.2862e-11
FBgn0005638	slbo	5.94628	2.21514e-09
FBgn0036715	Cad74A	5.89408	8.54405e-24
FBgn0032303	CG6508	5.89015	9.59268e-08
FBgn0029990	CG2233	5.80484	1.16576e-22
FBgn0051928	CG31928	5.80141	9.49937e-08
FBgn0005391	Yp2	5.77187	2.76767e-17
FBgn0032788	CG13084	5.7615	3.27091e-18
FBgn0035694	CG13299	5.76145	4.36817e-27
FBgn0000591	E(spl)	5.72465	4.34249e-19
FBgn0050334	CG30334	5.69035	6.93665e-10
FBgn0002633	HLHm7	5.68995	7.64608e-27
FBgn0036756	cln3	5.67853	1.03792e-14
FBgn0039754	CG9747	5.64136	2.33807e-18
FBgn0052642	CG32642	5.59519	2.32871e-07
FBgn0033443	CG1698	5.50163	8.77217e-08
FBgn0000357	Cp18	5.48762	5.66912e-10
FBgn0030596	CG12398	5.47519	8.14226e-20
FBgn0033598	Cpr47Eb	5.46409	2.58326e-10
FBgn0022774	Oat	5.46191	9.55016e-15
FBgn0037906	PGRP-LB	5.44435	6.76896e-12
FBgn0039244	CG11069	5.44347	6.46989e-09
FBgn0044046	Ilp7	5.42016	1.69956e-09
FBgn0051121	CG31121	5.36284	1.03255e-09
FBgn0035929	CG13311	5.31971	4.14375e-08
FBgn0004003	wbl	5.28819	6.1128e-12
FBgn0260942	bond	5.27667	2.67959e-18
FBgn0262112	sro	5.27556	1.82313e-10
FBgn0035768	CG14834	5.26051	5.89026e-19
FBgn0053126	NLaz	5.25856	2.68444e-11
FBgn0032789	CG13083	5.25658	2.60761e-10
FBgn0034861	CG9815	5.21621	2.82963e-09
FBgn0031554	CG15418	5.18156	1.36497e-06
FBgn0263390	Nha2	5.18069	2.58656e-08
FBgn0031734	CG11147	5.16081	2.48815e-09
FBgn0034439	CG10062	5.15928	4.19331e-08
FBgn0038465	Irc	5.15367	1.33542e-19
FBgn0030438	CG15721	5.12675	2.31467e-07
FBgn0030439	CG12716	5.11107	7.18433e-07
FBgn0004045	Yp1	5.10355	1.19071e-15
FBgn0031523	CG15408	5.09771	1.99994e-06
FBgn0052774	Muc4B	5.03151	1.39245e-07
FBgn0036875	CG9449	4.98381	1.17841e-11
FBgn0036749	CG7460	4.97752	1.7428e-08
FBgn0030331	CG15221	4.93292	7.32483e-10
FBgn0032422	atilla	4.89573	3.86735e-09
FBgn0002735	HLHmgamma	4.88955	4.21471e-09
FBgn0263219	Dscam4	4.88686	4.6747e-09
FBgn0015575	alpha-Est7	4.87642	1.15533e-08
FBgn0040260	Ugt36Bc	4.86702	2.34851e-09
FBgn0035176	CG13905	4.85299	8.36843e-06
FBgn0034143	CG8303	4.84618	2.29794e-16
FBgn0029863	CG3823	4.83324	8.04603e-10
FBgn0015766	Msr-110	4.83186	3.10427e-11
FBgn0033631	Sod3	4.82476	3.04599e-20
FBgn0002868	MtnA	4.82394	1.01296e-23
FBgn0003089	pip	4.82185	2.88267e-08
FBgn0041160	comm2	4.80846	2.08894e-07
FBgn0052644	Mur11Da	4.80607	2.41857e-05
FBgn0028527	CG18507	4.79941	2.20055e-09
FBgn0262608	CG43134	4.79792	1.06851e-13
FBgn0039043	CG17121	4.7958	8.26965e-10
FBgn0032140	CG13117	4.78076	1.16926e-09
FBgn0030899	Her	4.73891	8.86379e-08
FBgn0027578	CG14526	4.72927	3.42514e-09
FBgn0033763	CG8646	4.70997	3.6259e-09
FBgn0034711	CG3290	4.70573	4.01997e-05
FBgn0034903	CG9850	4.69071	2.67912e-07
FBgn0034718	wdp	4.68848	2.48661e-12
FBgn0035696	Best2	4.66802	2.189e-16
FBgn0029838	CG4666	4.66509	7.56408e-09
FBgn0262820	CG43191	4.63995	1.07911e-15
FBgn0039748	CG15529	4.62153	1.35611e-09
FBgn0038983	CG5326	4.61902	3.07263e-15
FBgn0035933	CG13309	4.60858	4.78667e-05
FBgn0052645	CG32645	4.60406	1.84387e-06
FBgn0262624	Tmhs	4.60127	1.31739e-13
FBgn0030925	CG6361	4.58841	7.50536e-09
FBgn0030594	CG9509	4.58667	1.8584e-06
FBgn0010423	TpnC47D	4.55648	1.64409e-05
FBgn0031305	Iris	4.53827	4.22146e-18
FBgn0053970	CG33970	4.53708	1.07279e-09
FBgn0032684	CG10178	4.53687	2.5184e-07
FBgn0085428	Nox	4.53433	1.19523e-08
FBgn0030562	CG9400	4.51832	3.75665e-07
FBgn0020414	Idgf3	4.49887	1.33814e-11
FBgn0010038	GstD2	4.49816	4.19844e-19
FBgn0003312	sad	4.49055	3.91398e-07
FBgn0035557	CG11353	4.47754	9.90177e-08
FBgn0032897	CG9336	4.47681	6.40366e-15
FBgn0031939	CG13796	4.44028	1.10779e-07
FBgn0031461	daw	4.37488	2.78709e-08
FBgn0030999	Mur18B	4.37414	0.000320802
FBgn0041581	AttB	4.36273	1.40742e-06
FBgn0031756	CG13992	4.36243	2.98605e-14
FBgn0003890	betaTub97EF	4.36123	8.06965e-11
FBgn0034588	CG9394	4.35603	1.20363e-08
FBgn0038610	CG7675	4.33907	1.65005e-20
FBgn0030993	Mec2	4.33535	1.03667e-06
FBgn0038717	CG17751	4.33023	2.12629e-05
FBgn0041713	yellow-c	4.32526	1.65309e-07
FBgn0039155	Kal1	4.31777	1.82751e-09
FBgn0037960	mthl5	4.27139	2.12319e-11
FBgn0036481	CG16959	4.25299	2.2307e-08
FBgn0031866	neuroligin	4.2332	2.74946e-06
FBgn0263512	Vsx2	4.22032	3.51345e-08
FBgn0038681	Cyp12a4	4.18421	2.12729e-05
FBgn0039312	CG10514	4.16718	0.000472307
FBgn0040491	Buffy	4.14696	2.00966e-08
FBgn0032612	CG13282	4.14523	1.15511e-07
FBgn0038658	CG14292	4.12992	1.27989e-08
FBgn0262476	CG43066	4.12803	1.71626e-06
FBgn0003961	Uro	4.1265	0.000164745
FBgn0031894	CG4496	4.12261	2.75764e-07
FBgn0031517	CG15406	4.12173	0.000163954
FBgn0031805	CG9505	4.12074	5.15817e-09
FBgn0036834	CG6836	4.1198	5.68772e-08
FBgn0031405	CG4267	4.11435	1.26717e-06
FBgn0010039	GstD3	4.11393	4.73674e-16
FBgn0250757	CG42235	4.08164	1.67653e-05
FBgn0029932	CG4607	4.06516	6.19557e-08
FBgn0262004	CG42822	4.0596	2.25679e-05
FBgn0046258	CG12880	4.05363	3.89724e-08
FBgn0016013	Faa	4.05182	1.09346e-06
FBgn0051262	CG31262	4.0441	2.96325e-07
FBgn0031975	Tg	4.02373	2.92674e-07
FBgn0034225	veil	4.00326	1.65748e-17
FBgn0025680	cry	4.00064	2.85838e-08
FBgn0003938	snRNA:U5:63BC	3.98273	3.48245e-06
FBgn0034512	CG18067	3.9643	6.66228e-07
FBgn0032775	CG17544	3.96237	5.06422e-15
FBgn0031913	CG5958	3.95823	1.4937e-08
FBgn0032614	CG13284	3.95429	8.36904e-07
FBgn0263200	Galt	3.94164	1.15533e-09
FBgn0053914	CG33914	3.92729	4.37379e-07
FBgn0010435	emp	3.90221	3.97829e-13
FBgn0040357	CG14624	3.89061	2.28393e-05
FBgn0085313	CG34284	3.88746	0.000472684
FBgn0037057	CG10512	3.87936	3.73747e-11
FBgn0039776	PH4alphaEFB	3.87904	9.79561e-16
FBgn0032900	CG14401	3.86783	4.85497e-07
FBgn0260463	Unc-115b	3.86701	8.97714e-07
FBgn0039529	CG5612	3.84516	3.08972e-07
FBgn0015777	nrv2	3.84234	2.30444e-07
FBgn0262686	CG43156	3.83971	6.4686e-07
FBgn0263440	CR43463	3.8365	6.62713e-08
FBgn0038846	CG5697	3.82179	6.33088e-05
FBgn0260964	Vmat	3.81181	1.78123e-07
FBgn0035975	PGRP-LA	3.8069	3.16439e-07
FBgn0034126	CG4398	3.80166	9.7518e-07
FBgn0031908	CG5177	3.75756	3.0085e-05
FBgn0034709	Swim	3.7537	1.13479e-14
FBgn0011695	PebIII	3.73312	1.70227e-05
FBgn0261284	bou	3.732	8.40456e-09
FBgn0086604	CG12484	3.73004	7.19983e-07
FBgn0032519	CG16957	3.71897	4.43155e-07
FBgn0011296	l(2)efl	3.71514	1.30585e-05
FBgn0260745	mfas	3.69998	2.76302e-11
FBgn0035767	CG8596	3.68833	5.6089e-07
FBgn0050345	CG30345	3.68045	7.03192e-07
FBgn0026878	CG4325	3.6696	3.89348e-06
FBgn0038407	CG6126	3.66394	3.72775e-06
FBgn0027570	Nep2	3.65298	1.47393e-16
FBgn0040532	CG8369	3.64867	7.42105e-07
FBgn0038088	CG10126	3.64188	2.15012e-06
FBgn0051352	Unc-115a	3.6401	6.02632e-16
FBgn0033817	CG4688	3.63838	1.02028e-06
FBgn0037936	CG6908	3.63133	0.00299088
FBgn0031918	CG6055	3.61385	1.98135e-06
FBgn0000256	capu	3.6071	1.46163e-09
FBgn0040827	CG13315	3.6028	7.34743e-05
FBgn0030576	CG15890	3.59069	1.90864e-05
FBgn0030251	CG2145	3.57978	1.59491e-06
FBgn0034756	Cyp6d2	3.57553	3.45278e-05
FBgn0004666	sim	3.57441	7.67079e-06
FBgn0013685	mt:ND6	3.57337	0.000165441
FBgn0259209	Mlp60A	3.5678	1.05326e-06
FBgn0036279	Ncc69	3.56645	2.95561e-13
FBgn0004959	phm	3.56502	2.98147e-06
FBgn0035131	mthl9	3.55868	8.02449e-06
FBgn0034999	CG3394	3.55534	0.000396768
FBgn0039313	CG11892	3.54893	0.000674036
FBgn0040398	CG14629	3.54252	7.09594e-05
FBgn0003515	st	3.54143	3.00066e-05
FBgn0261673	nemy	3.54019	4.05619e-07
FBgn0041150	hoe1	3.53224	4.45767e-12
FBgn0002930	nec	3.52956	1.74957e-06
FBgn0032727	CG10623	3.52488	1.17841e-14
FBgn0000158	bam	3.52477	6.67383e-12
FBgn0031801	CG9498	3.52197	0.000914521
FBgn0039827	CG1544	3.51367	2.60902e-05
FBgn0031010	CG8028	3.51344	1.96898e-05
FBgn0040514	CG17169	3.51293	2.04888e-07
FBgn0262169	magu	3.51153	8.33592e-12
FBgn0020300	gk	3.49549	6.03006e-06
FBgn0032899	CG9338	3.48156	9.25174e-07
FBgn0031381	Npc2a	3.48092	2.54281e-09
FBgn0038774	CG5023	3.47588	5.30846e-05
FBgn0032715	CG17597	3.46043	2.70367e-11
FBgn0041629	Hexo2	3.45645	1.6364e-11
FBgn0010109	dpn	3.45498	5.79778e-06
FBgn0038938	CG7084	3.45152	0.0018644
FBgn0020439	fau	3.44831	5.64488e-08
FBgn0031914	CG5973	3.44068	3.56707e-08
FBgn0034706	CG11275	3.43772	2.90036e-06
FBgn0000046	Act87E	3.43642	3.7667e-06
FBgn0028984	Spn5	3.43588	3.82849e-15
FBgn0039637	CG11880	3.4358	1.73353e-12
FBgn0001258	ImpL3	3.4227	3.17995e-06
FBgn0040805	CG12355	3.42009	5.79784e-07
FBgn0030662	CG9220	3.41759	9.61782e-05
FBgn0039678	Obp99a	3.4172	1.23227e-08
FBgn0030332	CG9360	3.41607	1.29381e-05
FBgn0031116	CG1695	3.4136	6.11146e-07
FBgn0034412	abba	3.41286	3.7516e-05
FBgn0002789	Mp20	3.40165	1.94923e-07
FBgn0053056	CG33056	3.4001	1.11168e-08
FBgn0030300	Sk1	3.39424	4.65649e-06
FBgn0034804	CG3831	3.39387	1.2716e-07
FBgn0036169	Fuca	3.38688	1.15663e-08
FBgn0035791	CG8539	3.38587	7.17853e-07
FBgn0028990	Spn27A	3.38503	7.68336e-12
FBgn0016123	Aph-4	3.38082	5.58587e-13
FBgn0050104	NT5E-2	3.37124	8.93903e-09
FBgn0052412	QC	3.36794	1.25357e-07
FBgn0029761	SK	3.36393	0.000277548
FBgn0039045	CG17119	3.33958	1.17038e-06
FBgn0038718	CG17752	3.3323	0.00184174
FBgn0036205	CG14131	3.33174	7.97787e-05
FBgn0037217	CG14636	3.32559	1.38641e-05
FBgn0034716	Oatp58Dc	3.32136	0.00598365
FBgn0030309	CG1572	3.31856	2.01716e-09
FBgn0085759	CR40640	3.31315	8.64079e-05
FBgn0002577	m	3.30945	2.09541e-05
FBgn0038395	CG10407	3.30142	1.47204e-13
FBgn0034194	CG15611	3.29857	4.0108e-06
FBgn0015872	Drip	3.29774	8.11496e-06
FBgn0030603	CG5541	3.29653	1.15517e-08
FBgn0051098	CG31098	3.29444	7.84771e-06
FBgn0051869	CG31869	3.28996	3.99864e-05
FBgn0010228	HmgZ	3.28796	3.01492e-08
FBgn0003450	snk	3.28464	8.90804e-05
FBgn0024944	Oamb	3.28424	1.12681e-05
FBgn0034638	CG10433	3.27863	6.41659e-06
FBgn0032913	CG9259	3.27549	0.000487021
FBgn0016053	pgc	3.27483	3.8668e-07
FBgn0028491	CG2930	3.27062	3.7787e-05
FBgn0030510	CG12177	3.26724	4.34675e-07
FBgn0003149	Prm	3.26301	1.10121e-05
FBgn0031299	CG4629	3.25929	5.24825e-06
FBgn0035189	CG9119	3.25907	0.000353052
FBgn0038719	CG16727	3.25351	0.00464541
FBgn0035948	CG5644	3.25303	0.000476884
FBgn0038842	CG5630	3.24607	5.14831e-09
FBgn0027590	CG16936	3.2414	6.58879e-08
FBgn0038337	CG6125	3.23777	6.10827e-06
FBgn0034997	CG3376	3.23661	0.000141818
FBgn0028482	CG16857	3.23618	1.5293e-06
FBgn0026314	Ugt35b	3.23119	0.00233518
FBgn0040251	Ugt86Di	3.21904	1.83946e-05
FBgn0015565	yin	3.21837	1.89176e-07
FBgn0031865	Nha1	3.21774	0.00139797
FBgn0036433	CG9628	3.21095	4.45602e-05
FBgn0035695	CG10226	3.20919	0.000137668
FBgn0037646	CAHbeta	3.20829	0.000220205
FBgn0052023	CG32023	3.20789	0.000931285
FBgn0035917	Zasp66	3.20711	0.000117567
FBgn0034724	babos	3.20462	6.91276e-11
FBgn0086365	Orct2	3.2005	1.52814e-06
FBgn0003867	tsl	3.1978	3.35503e-06
FBgn0004169	up	3.18823	2.58452e-07
FBgn0038347	CG18522	3.18509	3.68005e-06
FBgn0032167	CG5853	3.18314	6.41699e-10
FBgn0035308	CG15822	3.18178	1.59233e-05
FBgn0033047	CG7882	3.18131	0.00329325
FBgn0036759	CG5577	3.18096	6.44415e-05
FBgn0030870	CG6398	3.1755	7.81702e-12
FBgn0033635	CG7777	3.17202	3.16603e-08
FBgn0028985	Spn4	3.16862	7.42954e-08
FBgn0261446	CG13377	3.16409	1.75718e-05
FBgn0004117	Tm2	3.1605	1.76381e-06
FBgn0031464	Duox	3.15975	4.40042e-07
FBgn0051374	sals	3.15927	2.01356e-05
FBgn0023507	CG3835	3.15807	1.02858e-08
FBgn0000044	Act57B	3.15322	1.20406e-08
FBgn0028872	CG18095	3.13619	0.00155866
FBgn0014469	Cyp4e2	3.13467	4.24958e-06
FBgn0000037	mAcR-60C	3.11663	0.000161446
FBgn0040850	CG15210	3.11518	2.13479e-05
FBgn0053169	CG33169	3.10918	4.16487e-06
FBgn0035146	CG13893	3.10481	2.64469e-06
FBgn0085364	CR34335	3.1033	7.3124e-07
FBgn0011761	dhd	3.10318	9.42396e-05
FBgn0034583	CG10527	3.10219	4.89721e-10
FBgn0035539	slow	3.09786	2.32321e-05
FBgn0029866	CG3842	3.0939	1.22067e-05
FBgn0261509	haf	3.09054	1.64814e-05
FBgn0030469	CG15745	3.0883	1.1768e-05
FBgn0020762	Atet	3.07431	1.7483e-07
FBgn0032382	Mal-B2	3.07103	0.000234978
FBgn0038460	CG18622	3.069	4.62272e-05
FBgn0025683	CG3164	3.06845	3.7993e-08
FBgn0262902	CR43257	3.06822	2.26474e-05
FBgn0051974	CG31974	3.06745	2.02222e-05
FBgn0024315	Picot	3.06116	1.2382e-06
FBgn0032783	CG10237	3.05773	6.02146e-10
FBgn0030932	Ggt-1	3.05755	1.51879e-06
FBgn0037835	CG14687	3.05522	0.000152048
FBgn0034135	Syn2	3.05517	4.0432e-05
FBgn0034354	CG5224	3.05474	1.60582e-06
FBgn0039873	Smvt	3.05197	0.00349183
FBgn0031824	CG9547	3.04707	8.6573e-05
FBgn0015801	Reg-5	3.03886	1.23562e-06
FBgn0037213	CG12581	3.03529	3.19942e-07
FBgn0002773	Mlc2	3.0318	5.37139e-10
FBgn0259822	Ca-beta	3.02913	0.000443031
FBgn0034406	Jheh3	3.02862	5.04869e-05
FBgn0085819	CR41609	3.02598	0.000275723
FBgn0030737	CG9914	3.02559	0.000184676
FBgn0033268	Obp44a	3.01867	0.000250459
FBgn0039052	CG6733	3.01587	0.0113523
FBgn0036824	CG3902	3.01439	3.37367e-07
FBgn0010040	GstD4	3.01343	3.54146e-05
FBgn0031837	CG11320	3.01144	0.000117631
FBgn0040658	CG13516	3.00463	2.8197e-05
FBgn0038592	CG18599	3.00133	8.24295e-05
FBgn0015776	nrv1	2.9958	9.89579e-08
FBgn0037534	CG2781	2.9914	0.0003989
FBgn0039310	CG11878	2.98913	0.00784598
FBgn0036769	Tsp74F	2.98695	2.33123e-06
FBgn0039430	CG5455	2.98591	8.23433e-06
FBgn0040383	CG5254	2.98497	5.80295e-05
FBgn0035976	PGRP-LC	2.98162	2.45022e-05
FBgn0026415	Idgf4	2.97801	6.4394e-07
FBgn0041184	Socs36E	2.97573	3.93007e-09
FBgn0034800	CG3788	2.96748	8.09825e-07
FBgn0039641	CG14511	2.96611	1.86006e-05
FBgn0029864	CG15894	2.96114	5.31265e-05
FBgn0030797	CG13004	2.95932	3.61601e-06
FBgn0032075	Tsp29Fb	2.95826	0.000915741
FBgn0038294	Mf	2.95434	0.000892549
FBgn0010424	TpnC73F	2.94793	0.00012092
FBgn0032084	CG13101	2.94731	6.27068e-05
FBgn0014869	Pglym78	2.94547	9.00448e-10
FBgn0003067	Pepck	2.93352	0.000465257
FBgn0038912	CG6656	2.93197	5.70254e-05
FBgn0039094	CG10184	2.92947	8.74314e-05
FBgn0259682	CG42351	2.92653	0.000162464
FBgn0001257	ImpL2	2.92459	6.0322e-05
FBgn0033494	KCNQ	2.92075	0.000119503
FBgn0036544	sff	2.91625	6.75632e-05
FBgn0011591	fng	2.91596	2.33359e-08
FBgn0028373	inx3	2.91421	1.41793e-06
FBgn0013763	CG5210	2.91136	3.42816e-06
FBgn0019643	Dat	2.9077	0.000304574
FBgn0030040	CG15347	2.90401	4.0424e-06
FBgn0051547	CG31547	2.90027	7.15037e-05
FBgn0040030	CG2893	2.90001	2.25557e-06
FBgn0026061	Mipp1	2.89537	3.31113e-07
FBgn0004191	snRNA:U2:34ABa	2.89062	2.21349e-05
FBgn0050035	Tret1-1	2.88266	9.42455e-11
FBgn0036690	Ilp8	2.8825	0.005342
FBgn0004360	Wnt2	2.88043	9.05969e-05
FBgn0261547	Exn	2.8735	9.24904e-08
FBgn0025879	Timp	2.87299	2.63083e-10
FBgn0001149	GstD1	2.86828	4.93913e-06
FBgn0040551	CG11686	2.86314	7.64588e-05
FBgn0035267	CG13921	2.85018	2.23252e-05
FBgn0030884	CG6847	2.84927	0.000525432
FBgn0050021	metro	2.8481	2.72679e-10
FBgn0051106	CG31106	2.84598	0.00222168
FBgn0032297	CG17124	2.84436	8.24566e-05
FBgn0038957	CG7059	2.84349	8.69716e-05
FBgn0002772	Mlc1	2.84338	0.000329669
FBgn0023549	Mct1	2.83985	1.98788e-05
FBgn0036616	CG4893	2.8313	0.0001727
FBgn0027601	pdgy	2.82897	6.03841e-08
FBgn0003888	betaTub60D	2.82528	1.09177e-08
FBgn0030593	CG9512	2.82189	0.0117494
FBgn0040813	Nplp2	2.82156	0.0145012
FBgn0033128	Tsp42Eg	2.81603	0.000315335
FBgn0040350	CG3690	2.81371	0.00240743
FBgn0039527	CG5639	2.81064	0.000184307
FBgn0037410	Osi2	2.80677	9.03938e-05
FBgn0063492	GstE8	2.80346	0.000269447
FBgn0032405	CG14946	2.7986	4.8403e-05
FBgn0001229	Hsp67Bc	2.79789	1.23517e-07
FBgn0261989	CG42807	2.79627	0.00158647
FBgn0017561	Ork1	2.79482	2.2551e-05
FBgn0085773	CR40766	2.79141	0.000204865
FBgn0051288	CG31288	2.79075	0.000914724
FBgn0035173	CG13907	2.78843	2.74806e-06
FBgn0040392	CG14050	2.78772	0.000152109
FBgn0052687	CG32687	2.78752	0.000107921
FBgn0022702	Cht2	2.78576	2.49886e-05
FBgn0028516	ZnT35C	2.78328	4.77267e-05
FBgn0037819	CG14688	2.78001	9.04184e-06
FBgn0039872	salt	2.77924	0.00515641
FBgn0030334	Karl	2.77481	2.85078e-05
FBgn0039002	CG17625	2.77377	9.07464e-05
FBgn0015033	Cyp4d8	2.77081	0.000137816
FBgn0014427	CG11899	2.76664	4.5922e-07
FBgn0027106	inx7	2.76266	1.0647e-05
FBgn0063494	GstE6	2.76112	3.56683e-06
FBgn0050269	CG30269	2.75963	0.000106348
FBgn0030941	wgn	2.75806	0.000160641
FBgn0039311	CG10513	2.75681	0.0317989
FBgn0029856	CG11700	2.74979	9.38279e-09
FBgn0260746	Ect3	2.74841	6.00137e-09
FBgn0036628	CG13035	2.74803	0.000288484
FBgn0033584	CG7737	2.74801	7.14704e-05
FBgn0036752	Adgf-A	2.74694	1.25252e-05
FBgn0259736	CG42390	2.74689	0.00141606
FBgn0036091	CG18628	2.7443	0.000226103
FBgn0039048	CG17111	2.74139	0.000131792
FBgn0010053	Jheh1	2.74031	0.000206815
FBgn0032264	Lip4	2.73424	3.88591e-05
FBgn0263776	CG43693	2.72837	3.75753e-06
FBgn0031449	CG31689	2.72237	3.77311e-08
FBgn0037912	sea	2.72145	0.000815149
FBgn0039109	CG10365	2.71813	2.44762e-08
FBgn0031220	CG4822	2.71288	0.000119158
FBgn0000244	by	2.71258	1.79684e-06
FBgn0034390	CG15093	2.70857	3.65504e-07
FBgn0038804	CG10877	2.70847	0.00105791
FBgn0053080	CG33080	2.70769	0.000802428
FBgn0002733	HLHmbeta	2.70154	5.63157e-10
FBgn0043783	CG32444	2.68488	0.000605487
FBgn0031630	CG15629	2.68382	0.000296912
FBgn0085758	CR40639	2.68061	0.000861816
FBgn0000064	Ald	2.67915	1.34068e-05
FBgn0050486	CG30486	2.67895	0.000193324
FBgn0039756	CG9743	2.66729	0.000699644
FBgn0032669	CG15155	2.66654	0.0213676
FBgn0037163	laza	2.66496	0.000125202
FBgn0047133	pncr003:2L	2.65778	0.00290988
FBgn0083919	Zasp52	2.65214	1.76331e-06
FBgn0032681	CG10283	2.65186	9.99907e-07
FBgn0264695	Mhc	2.64934	1.40831e-07
FBgn0037518	CG2641	2.64198	0.000269983
FBgn0036316	CG10960	2.64179	4.80746e-05
FBgn0004512	Mdr49	2.63775	0.000569854
FBgn0051038	CG31038	2.63581	1.24492e-05
FBgn0260874	Ir76a	2.63528	1.40693e-07
FBgn0086691	UK114	2.63055	0.000503904
FBgn0029766	CG15784	2.62959	1.38619e-07
FBgn0002528	LanB2	2.62788	6.13091e-08
FBgn0004629	Cys	2.62781	4.04791e-05
FBgn0037683	CG18473	2.62662	0.000763785
FBgn0050359	Mal-A5	2.62401	3.24347e-06
FBgn0020278	loco	2.62256	4.7173e-10
FBgn0000927	fs(1)Ya	2.6223	2.5001e-06
FBgn0034199	Gbp	2.61999	0.000169356
FBgn0032228	CG5367	2.61934	2.76188e-06
FBgn0035521	VhaM9.7-a	2.61237	0.000276708
FBgn0033787	CG13321	2.60955	0.000458036
FBgn0000448	Hr46	2.608	0.00389568
FBgn0053099	CG33099	2.60718	0.00014302
FBgn0038099	CG7091	2.60463	0.000939492
FBgn0085777	CR40959	2.59095	0.000964154
FBgn0033875	CG6357	2.58914	0.000563599
FBgn0030964	Pvf1	2.58869	9.81649e-05
FBgn0034438	CG9416	2.58841	0.000179802
FBgn0030079	CG7267	2.57818	3.47353e-06
FBgn0085742	CR40546	2.57713	0.000742067
FBgn0085761	CR40642	2.57285	0.00154117
FBgn0001296	kar	2.56932	4.28699e-08
FBgn0036910	Cyp305a1	2.56916	0.00014661
FBgn0013272	Gp150	2.56564	5.60907e-05
FBgn0063497	GstE3	2.56453	0.000118826
FBgn0032350	CG6287	2.5615	5.36556e-05
FBgn0030362	regucalcin	2.55831	6.821e-07
FBgn0085828	CR42195	2.55767	0.00149581
FBgn0264478	CG43886	2.55681	0.000321474
FBgn0051324	CG31324	2.5567	0.000154188
FBgn0028572	qtc	2.55612	2.76575e-06
FBgn0001125	Got2	2.54874	4.21389e-05
FBgn0035977	PGRP-LF	2.54376	0.00077707
FBgn0036121	CG6310	2.54249	1.45972e-05
FBgn0037577	CG7443	2.54246	0.00059055
FBgn0085354	CG34325	2.5405	0.00088248
FBgn0031745	CG8965	2.54023	0.000462725
FBgn0263916	Ent2	2.53883	4.3713e-07
FBgn0034021	CG8180	2.53587	8.87124e-05
FBgn0030484	CG1681	2.53336	0.000814747
FBgn0033451	CG1665	2.52918	4.11906e-06
FBgn0036821	CG3961	2.51978	0.00256615
FBgn0034200	CG11395	2.51355	0.000476984
FBgn0050046	CG30046	2.51222	0.00235559
FBgn0000964	tj	2.50291	0.000197594
FBgn0264703	CR43972	2.49879	0.00279246
FBgn0036945	CG6981	2.49434	0.00104297
FBgn0041087	wun2	2.49333	5.37375e-06
FBgn0016075	vkg	2.49323	2.88119e-06
FBgn0027611	CG6206	2.4917	4.10975e-09
FBgn0085822	CR41613	2.49001	0.0027144
FBgn0030360	CG1806	2.48924	1.56482e-05
FBgn0026872	CG14777	2.48721	0.000285078
FBgn0013953	Esp	2.48612	1.00246e-05
FBgn0032213	CG5390	2.48605	1.89332e-07
FBgn0025454	Cyp6g1	2.48219	0.00129096
FBgn0085817	CR41607	2.4803	0.00216778
FBgn0041607	asparagine-synthetase	2.47945	2.55995e-06
FBgn0030455	CG4318	2.47666	0.000546016
FBgn0035298	CG1140	2.47626	6.47729e-08
FBgn0085813	CR41602	2.47237	5.83276e-05
FBgn0036262	CG6910	2.47142	0.00171937
FBgn0040091	Ugt58Fa	2.46884	2.07211e-05
FBgn0260660	mp	2.46212	0.00755773
FBgn0034729	CG10344	2.4598	0.000943736
FBgn0015522	olf186-M	2.45958	0.000884891
FBgn0037144	CG7458	2.45714	0.00043536
FBgn0038341	CG14869	2.45634	6.22545e-05
FBgn0031762	CG9098	2.45587	0.000755313
FBgn0032497	CG6043	2.45283	0.00562291
FBgn0035969	CG4476	2.4527	2.22032e-07
FBgn0040942	CG12643	2.4474	0.00154621
FBgn0030583	CG14410	2.44465	0.00116942
FBgn0058160	CG40160	2.44419	6.76964e-06
FBgn0031322	CG5001	2.44252	0.000630712
FBgn0038257	smp-30	2.44136	0.0413721
FBgn0034647	pirk	2.43767	0.00040484
FBgn0036857	CG9629	2.43677	0.00192349
FBgn0026562	BM-40-SPARC	2.43557	1.46182e-07
FBgn0014396	tim	2.43311	9.55996e-06
FBgn0085771	CR40741	2.42983	0.0018684
FBgn0085799	CR41544	2.42642	0.00516794
FBgn0025878	wrapper	2.42273	0.000998234
FBgn0035542	DOR	2.42213	0.00411967
FBgn0037447	Neurochondrin	2.42173	0.000728691
FBgn0085774	CR40779	2.41951	0.000547484
FBgn0051021	CG31021	2.41769	0.000899979
FBgn0034500	CG11200	2.41502	3.53377e-08
FBgn0027108	inx2	2.41349	4.8475e-05
FBgn0033448	hebe	2.41305	0.000424184
FBgn0014417	CG13397	2.41142	3.37353e-05
FBgn0085796	CR41539	2.40631	0.00159211
FBgn0033710	CG17739	2.40445	0.000414533
FBgn0085760	CR40641	2.40288	0.00248076
FBgn0036837	CG18135	2.40251	6.05419e-05
FBgn0043001	Chrac-16	2.40177	8.41343e-08
FBgn0030931	Rad51D	2.40004	0.00041254
FBgn0033302	Cyp6a14	2.39993	0.00513108
FBgn0051015	PH4alphaPV	2.39733	0.000109621
FBgn0004646	ogre	2.39502	0.00104099
FBgn0020415	Idgf2	2.3846	0.0033851
FBgn0085757	CR40621	2.38445	0.00210813
FBgn0034808	CG9896	2.38324	0.00953881
FBgn0036101	NijA	2.37672	0.00215866
FBgn0263705	Myo10A	2.37669	0.00100335
FBgn0037846	CG6574	2.37329	3.94278e-06
FBgn0039232	CG13636	2.36743	0.00515117
FBgn0028646	aralar1	2.36284	8.01493e-05
FBgn0035656	CG10479	2.36208	0.00109047
FBgn0086898	dgo	2.35725	4.39438e-05
FBgn0013279	Hsp70Bc	2.35716	5.94646e-06
FBgn0250871	pot	2.35445	0.00221986
FBgn0050022	CG30022	2.34625	0.000563789
FBgn0037548	CG7900	2.3441	5.21839e-06
FBgn0004028	wupA	2.34286	0.000585777
FBgn0001137	grk	2.34064	5.70256e-06
FBgn0087040	alphaTub67C	2.34062	8.39851e-06
FBgn0030721	CG12698	2.34	0.00104848
FBgn0033786	CG3884	2.33842	0.00373771
FBgn0051272	CG31272	2.33818	0.00919901
FBgn0001142	Gs1	2.33774	9.37216e-08
FBgn0030914	CG6106	2.33474	0.00135411
FBgn0085815	CR41605	2.33388	0.00216544
FBgn0086704	stops	2.3332	0.00121309
FBgn0029835	CG5921	2.32983	0.00173288
FBgn0022770	Peritrophin-A	2.32837	0.00102139
FBgn0036288	CG10660	2.32812	0.00119603
FBgn0001230	Hsp68	2.32795	0.000234061
FBgn0250835	CG15394	2.3248	0.00115294
FBgn0052091	CG32091	2.32253	0.000336172
FBgn0029588	CG14798	2.32078	0.0011056
FBgn0264574	Glut1	2.31784	5.38379e-07
FBgn0011705	rost	2.31771	0.000538594
FBgn0028468	rtet	2.31582	3.53349e-05
FBgn0032160	CG4598	2.31569	1.6252e-07
FBgn0063495	GstE5	2.31496	0.00179559
FBgn0085807	CR41590	2.30962	0.00146353
FBgn0002719	Men	2.30771	1.51124e-05
FBgn0033744	Dh44-R2	2.30296	0.000465748
FBgn0042206	GstD10	2.3017	0.00230526
FBgn0027844	CAH1	2.29903	0.00333814
FBgn0261975	CG42806	2.29695	6.432e-05
FBgn0030065	CG12075	2.29406	0.00100982
FBgn0086355	Tpi	2.29294	8.00111e-06
FBgn0052719	CG32719	2.29138	0.00656544
FBgn0030817	CG4991	2.2911	0.000129706
FBgn0034142	CG8306	2.28999	3.01144e-05
FBgn0029977	hdm	2.28315	6.86429e-07
FBgn0000826	png	2.28011	2.30747e-05
FBgn0051198	CG31198	2.27744	0.0112283
FBgn0003366	sev	2.27707	0.000585454
FBgn0052700	CG32700	2.27697	0.0037984
FBgn0013277	Hsp70Ba	2.276	9.70699e-06
FBgn0038038	CG5167	2.27417	1.81904e-06
FBgn0026721	fat-spondin	2.27123	0.00119773
FBgn0037239	CG11739	2.27066	5.48341e-05
FBgn0037696	CG9362	2.26967	0.00130277
FBgn0034275	CG5002	2.2691	0.00410014
FBgn0050418	nord	2.26129	0.00124866
FBgn0034602	Lapsyn	2.26105	0.00645159
FBgn0038720	CG6231	2.25877	0.000514949
FBgn0263077	CG43340	2.25776	4.69627e-05
FBgn0026593	CG5707	2.25577	0.00480436
FBgn0085582	CG41257	2.24878	0.000855558
FBgn0034490	CG9864	2.24829	0.000360119
FBgn0085388	IP3K2	2.24555	0.00118172
FBgn0035085	CG3770	2.24114	0.00116946
FBgn0031002	CG14196	2.24026	0.0013525
FBgn0019952	Orct	2.23685	0.00361166
FBgn0027657	glob1	2.23613	0.00307678
FBgn0029896	CG3168	2.23172	0.000910988
FBgn0260475	CG30059	2.22828	0.000479525
FBgn0041096	rols	2.22789	0.00268051
FBgn0050273	CG30273	2.22215	0.00126173
FBgn0028371	jbug	2.2108	0.000171455
FBgn0015568	alpha-Est1	2.21019	0.0144178
FBgn0051354	Hsp70Bbb	2.20998	1.11322e-05
FBgn0002778	mnd	2.20544	0.000231729
FBgn0004183	snRNA:U1:82Eb	2.20407	0.000961041
FBgn0001145	Gs2	2.20291	0.00521204
FBgn0003482	spn-D	2.20074	0.00363928
FBgn0000084	AnnX	2.2007	1.54223e-05
FBgn0037759	CG8526	2.19952	6.94652e-05
FBgn0085291	CR34262	2.1994	0.00394575
FBgn0039325	CG10560	2.19697	0.00874307
FBgn0085769	CR40728	2.19485	0.0045951
FBgn0015558	tty	2.19469	1.69375e-07
FBgn0038381	CG3303	2.19384	0.00475044
FBgn0035911	CG6638	2.19267	3.89109e-06
FBgn0264331	CR43790	2.19256	0.00179857
FBgn0032910	CG9265	2.19254	0.00536475
FBgn0043854	slam	2.18472	0.00274042
FBgn0035770	pst	2.18241	3.24666e-06
FBgn0027364	Six4	2.17843	0.000241891
FBgn0262057	Spn77Ba	2.17829	0.00539732
FBgn0052656	Muc11A	2.17781	0.000304927
FBgn0016032	lbm	2.17612	0.00596457
FBgn0027073	CG4302	2.17429	0.00166114
FBgn0013275	Hsp70Aa	2.16979	0.00102046
FBgn0085823	CR41617	2.16884	0.0100366
FBgn0032233	dpr19	2.16682	0.00255969
FBgn0050488	CG30488	2.16658	0.00585767
FBgn0031821	CG9542	2.16479	0.000122869
FBgn0002592	m2	2.16169	0.00141184
FBgn0037203	slif	2.15651	1.52109e-05
FBgn0259977	Tdc1	2.15485	0.00237844
FBgn0005278	Sam-S	2.15202	0.000467086
FBgn0085797	CR41540	2.15069	0.00334949
FBgn0034761	CG4250	2.1503	1.15127e-06
FBgn0016036	mei-P22	2.14569	0.0013685
FBgn0038313	CG4338	2.14302	4.42877e-06
FBgn0013278	Hsp70Bb	2.13922	3.39625e-05
FBgn0003923	snRNA:U2:38ABb	2.13008	0.00482221
FBgn0052628	CG32628	2.12821	0.00235695
FBgn0037612	CG8112	2.12223	0.000153356
FBgn0029890	CG4095	2.12144	0.00481821
FBgn0036271	Pbgs	2.12035	0.000110934
FBgn0063493	GstE7	2.11896	0.00157676
FBgn0085768	CR40712	2.10895	0.0101592
FBgn0001180	hb	2.10387	0.0134483
FBgn0012037	Ance	2.10299	0.00457878
FBgn0030725	CG8958	2.10285	0.0042379
FBgn0037973	CG18547	2.10168	0.00268828
FBgn0037016	CG13252	2.09947	0.00861953
FBgn0035888	CG7120	2.09943	0.000480636
FBgn0042701	CR12628	2.0974	0.0028834
FBgn0085446	CG34417	2.09543	0.00413129
FBgn0004133	blow	2.09321	0.000180129
FBgn0010238	Lac	2.08972	0.000999403
FBgn0013276	Hsp70Ab	2.07971	0.00181107
FBgn0015040	Cyp9c1	2.0792	0.00962637
FBgn0032117	FucTB	2.07271	3.77207e-05
FBgn0002732	malpha	2.06848	0.00436218
FBgn0027843	CAH2	2.06527	0.00832932
FBgn0033093	CG3270	2.06476	0.00457024
FBgn0260388	CG42514	2.06097	0.000474848
FBgn0034920	CG5597	2.05948	0.00385451
FBgn0029093	cathD	2.05514	0.000711837
FBgn0035346	CG1146	2.05496	0.0039589
FBgn0060296	pain	2.05366	3.00746e-05
FBgn0034725	CG6044	2.05185	0.00265724
FBgn0053054	CG33054	2.04951	0.00365391
FBgn0032752	CG10702	2.04685	0.000210956
FBgn0035710	SP1173	2.04612	0.00337797
FBgn0033654	Sobp	2.04378	0.00633608
FBgn0036168	CG7512	2.04346	0.00271299
FBgn0259878	Fs	2.04329	0.000576548
FBgn0033214	CG1941	2.04322	0.00730137
FBgn0034909	CG4797	2.04234	0.00249918
FBgn0031288	CG13949	2.04003	0.00197373
FBgn0026085	dgt4	2.03901	4.15453e-06
FBgn0051183	CG31183	2.03824	0.0108972
FBgn0030482	CG1673	2.03773	0.000434167
FBgn0000313	chp	2.03616	0.00457997
FBgn0032006	Pvr	2.03483	4.48094e-06
FBgn0039328	CHKov2	2.03473	0.00733938
FBgn0032025	CG7778	2.03296	0.00757494
FBgn0034578	CG15653	2.03204	0.00134806
FBgn0027560	Tps1	2.03107	0.00364869
FBgn0028394	CG17834	2.02455	9.23058e-06
FBgn0261808	cu	2.0226	0.00144789
FBgn0035641	CG5568	2.01966	0.00437107
FBgn0035726	CG9953	2.01886	0.000454484
FBgn0032029	CG17292	2.01736	2.65614e-05
FBgn0034723	CG13506	2.01107	0.00384848
FBgn0032713	CG17323	2.00835	0.00123914
FBgn0085802	CR41548	2.00772	0.0161654
FBgn0035638	Tektin-C	2.00475	0.00301035
FBgn0040373	CG3038	2.00461	0.00129335
FBgn0010497	dmGlut	1.99978	8.72685e-06
FBgn0037515	Sp7	1.99828	0.00478311
FBgn0023525	CG3191	1.99491	0.00511152
FBgn0000299	Cg25C	1.98982	0.0006104
FBgn0003076	Pgm	1.98895	0.000516104
FBgn0036551	CG17029	1.98344	0.0124836
FBgn0003507	srp	1.98343	0.00847169
FBgn0029508	Tsp42Ea	1.98066	1.72839e-05
FBgn0004649	yl	1.97903	0.00175629
FBgn0052137	CG32137	1.97624	0.00305544
FBgn0033979	Cyp6a19	1.97527	0.000110932
FBgn0020521	pio	1.97214	0.00882264
FBgn0036773	CG13698	1.96962	0.00661994
FBgn0003328	scb	1.9679	1.79766e-05
FBgn0040368	eIF4E-7	1.96598	0.00386716
FBgn0050377	CG30377	1.96398	0.00537125
FBgn0058469	CR40469	1.96287	0.000974359
FBgn0262719	CG43163	1.96098	0.00427085
FBgn0023129	aay	1.95895	0.000722642
FBgn0050383	CG30383	1.95817	2.69147e-05
FBgn0086408	stl	1.95618	0.00149178
FBgn0030551	CG11674	1.95433	0.000559581
FBgn0038256	CG7530	1.95377	7.26653e-05
FBgn0036335	mRpL20	1.95304	4.98596e-05
FBgn0011297	l(2)not	1.94975	2.45781e-05
FBgn0027610	Dic1	1.94967	6.32119e-05
FBgn0003015	osk	1.94287	0.0186643
FBgn0030329	prtp	1.94206	4.01409e-05
FBgn0037717	CG8301	1.94146	0.00341394
FBgn0052627	NnaD	1.94116	0.000948658
FBgn0029002	miple2	1.94114	4.20817e-06
FBgn0039417	CG6073	1.94076	9.30553e-06
FBgn0010246	Myo61F	1.93977	4.64109e-06
FBgn0260450	CalpC	1.93936	0.000183419
FBgn0039098	CG13822	1.93715	0.00536503
FBgn0085281	CG34252	1.93251	0.0105498
FBgn0260768	CG42566	1.93185	0.000101233
FBgn0028988	Spn1	1.93015	0.003419
FBgn0038312	CG4334	1.92644	0.00013358
FBgn0037664	CG8420	1.92412	0.00195871
FBgn0035206	CG9186	1.91534	0.000243539
FBgn0030521	CtsB1	1.91527	0.0010164
FBgn0024989	CG3777	1.91369	0.00734198
FBgn0052441	CG32441	1.91368	7.13234e-05
FBgn0052495	CG32495	1.91196	2.69689e-05
FBgn0261016	clos	1.90956	0.00259221
FBgn0000454	Dip-B	1.90906	0.00101126
FBgn0086450	su(r)	1.90696	0.0097415
FBgn0040364	CG11378	1.901	0.0153323
FBgn0044047	Ilp6	1.90053	0.0209797
FBgn0033204	CG2065	1.8975	0.0098456
FBgn0039208	Esyt2	1.89344	0.0100227
FBgn0039073	CG4408	1.89311	0.0107392
FBgn0035964	Dhpr	1.89127	2.51723e-05
FBgn0015926	dah	1.88895	2.60185e-05
FBgn0000109	Aprt	1.88857	0.00184356
FBgn0036493	CG7255	1.88716	0.0034594
FBgn0001168	h	1.88595	0.0286757
FBgn0028886	CG15279	1.88557	0.0235152
FBgn0000147	aur	1.88413	7.50692e-05
FBgn0040964	CG18661	1.88303	0.000331604
FBgn0086711	mol	1.88177	0.0151352
FBgn0034389	Mctp	1.8805	0.0200397
FBgn0034937	fzr2	1.87969	0.0110259
FBgn0027070	CG17322	1.8796	0.00838891
FBgn0025814	Mgstl	1.87538	0.000427735
FBgn0037472	CG10098	1.87521	3.01155e-05
FBgn0050456	CG30456	1.87153	0.0313516
FBgn0030882	GS	1.8711	3.64842e-05
FBgn0264446	CR43864	1.87097	0.00406658
FBgn0037661	Ada	1.86628	0.00122091
FBgn0037166	CG11426	1.86316	0.0132955
FBgn0030357	Sclp	1.85843	0.00756665
FBgn0034629	Acox57D-d	1.85638	0.0215275
FBgn0031260	Spp	1.85617	0.000103909
FBgn0041712	yellow-d	1.85615	0.00727725
FBgn0260005	wtrw	1.85435	0.00399363
FBgn0024234	gbb	1.85039	0.000303077
FBgn0025629	CG4045	1.84931	0.000216182
FBgn0038981	CG5346	1.84877	8.01796e-05
FBgn0029849	Efr	1.8485	2.25661e-05
FBgn0038742	Arc42	1.84674	9.07883e-05
FBgn0038452	CG14905	1.84194	0.00176906
FBgn0032680	Ntf-2r	1.84062	0.011486
FBgn0033978	Cyp6a23	1.83985	0.00940765
FBgn0004654	Pgd	1.83895	0.000576445
FBgn0031263	CG2789	1.83883	5.70196e-05
FBgn0050127	CG30127	1.83712	0.005162
FBgn0035761	RhoGEF4	1.83484	0.000115181
FBgn0029095	aru	1.83237	0.000130283
FBgn0032848	nesd	1.82785	9.35521e-05
FBgn0033196	CG1358	1.82688	0.00401051
FBgn0038682	CG5835	1.82664	0.000612125
FBgn0052281	CG32281	1.82544	4.80253e-05
FBgn0259734	CG42388	1.82507	0.000521885
FBgn0035312	CG15820	1.8249	0.0159588
FBgn0034405	Jheh2	1.82234	0.000135228
FBgn0051092	LpR2	1.82205	0.0238846
FBgn0000053	ade3	1.82174	0.000943818
FBgn0033192	Corin	1.82156	0.0226079
FBgn0031224	CG11454	1.82003	0.000221177
FBgn0035484	CG11594	1.81845	0.0197551
FBgn0034897	Sesn	1.81555	0.000368225
FBgn0029771	CG12730	1.81504	0.00959479
FBgn0085770	CR40734	1.81268	0.0351348
FBgn0003114	plu	1.81192	0.00731188
FBgn0034365	CG5335	1.80966	0.0462376
FBgn0263930	dally	1.80868	0.036241
FBgn0037970	CG12201	1.8058	0.00825989
FBgn0065076	snoRNA:185	1.80521	0.0218161
FBgn0000562	egl	1.80405	0.000222219
FBgn0010651	l(2)08717	1.80329	0.0123789
FBgn0039774	CDase	1.79959	0.00784609
FBgn0085352	CG34323	1.79796	0.000384456
FBgn0032105	borr	1.79378	0.00026999
FBgn0039061	Ir	1.79327	0.0025973
FBgn0030995	CG7914	1.78955	0.00781839
FBgn0038020	GstD9	1.78936	0.000117574
FBgn0262782	Mdh1	1.78832	0.00367538
FBgn0030234	CG15211	1.78679	0.00900184
FBgn0037744	CG8417	1.78585	0.000119343
FBgn0010383	Cyp18a1	1.78543	0.0138585
FBgn0033446	CG1648	1.78412	0.00499884
FBgn0037709	CG8199	1.78145	6.40738e-05
FBgn0087012	5-HT2	1.78068	0.0225292
FBgn0030039	CG12123	1.77517	0.00360633
FBgn0039341	CG5112	1.77382	0.000163364
FBgn0250848	26-29-p	1.77164	0.00480367
FBgn0039709	Cad99C	1.77158	6.20478e-05
FBgn0035891	Oseg1	1.76693	0.000312152
FBgn0000533	ea	1.76494	0.00180814
FBgn0034501	CG13868	1.76346	0.00356486
FBgn0038881	CG16791	1.75979	0.00793831
FBgn0034417	CG15117	1.75934	0.0127646
FBgn0035210	msd5	1.75925	0.000117701
FBgn0036030	CG6767	1.7555	0.0289939
FBgn0003390	shf	1.75444	0.00647436
FBgn0029092	ced-6	1.75369	0.00443394
FBgn0031741	CG11034	1.74692	0.0141676
FBgn0029715	CG11444	1.7453	4.71177e-05
FBgn0031571	CG3921	1.73998	0.049162
FBgn0023441	fus	1.73915	0.000638895
FBgn0035978	UGP	1.73863	9.23218e-05
FBgn0260720	CR42547	1.73816	0.00418121
FBgn0030805	wus	1.73314	0.00056637
FBgn0034628	Acox57D-p	1.73275	6.96965e-05
FBgn0039642	CG11882	1.73043	0.00323612
FBgn0031053	CG14223	1.72871	0.00014807
FBgn0082585	sprt	1.72858	0.0202492
FBgn0029975	CG1444	1.72519	0.000138337
FBgn0003495	spz	1.72391	0.0497375
FBgn0032390	dgt2	1.72148	0.000232904
FBgn0030668	CG8128	1.7193	0.00287892
FBgn0033767	CG13148	1.71838	0.00015271
FBgn0000320	eya	1.71807	0.0106221
FBgn0085408	Shroom	1.71717	0.00190103
FBgn0020416	Idgf1	1.71661	0.0117245
FBgn0035431	CG14968	1.71089	0.0221048
FBgn0027493	CG17273	1.70759	0.00328915
FBgn0037687	CG8132	1.70679	0.00171062
FBgn0033465	CG12140	1.70463	0.000208312
FBgn0016031	lama	1.70177	0.000745179
FBgn0259144	CG42259	1.70088	0.000463128
FBgn0030218	CG1628	1.69921	0.0012927
FBgn0032820	fbp	1.69518	0.000684465
FBgn0032162	CG4592	1.6943	0.00464278
FBgn0032178	Spn31A	1.69418	0.0451229
FBgn0047178	CG32147	1.69247	0.010905
FBgn0261625	CG42708	1.69144	0.00136517
FBgn0003022	Ote	1.69089	0.00189289
FBgn0053113	Rtnl1	1.69059	0.00436546
FBgn0027930	MP1	1.68889	0.00660324
FBgn0033872	CG6329	1.68739	0.002798
FBgn0031360	CG31937	1.68344	0.000811915
FBgn0052311	zormin	1.68109	0.0099174
FBgn0031961	CG7102	1.68031	0.0104916
FBgn0031832	CG9596	1.67921	0.00017153
FBgn0034434	Rgk1	1.67911	0.014013
FBgn0031877	CG10399	1.67571	0.00143591
FBgn0033274	CG14757	1.67407	0.012108
FBgn0041588	ligatin	1.67256	0.00035246
FBgn0024194	rasp	1.66899	0.000105745
FBgn0050338	CG30338	1.6665	0.00872017
FBgn0035482	CG14985	1.665	0.00219095
FBgn0050296	RIC-3	1.66385	0.0244525
FBgn0004507	GlyP	1.65466	0.00107073
FBgn0025631	moody	1.65396	0.0202981
FBgn0024920	Ts	1.65373	0.000936049
FBgn0034443	cer	1.65313	0.000924578
FBgn0052512	CG32512	1.64555	0.0451174
FBgn0029924	CG4586	1.64477	0.00315487
FBgn0031018	CG12200	1.64078	0.000733708
FBgn0033928	Arc2	1.64015	0.0185408
FBgn0033048	CG7881	1.63918	0.0161462
FBgn0037956	CG6959	1.63818	0.0332811
FBgn0263260	sel	1.63671	0.00020269
FBgn0052446	Atox1	1.63316	0.000450366
FBgn0029733	CG6927	1.62812	0.000244237
FBgn0023545	CG4406	1.62133	0.000548552
FBgn0035147	Gale	1.61982	0.000530688
FBgn0030966	CG7280	1.61681	0.000361901
FBgn0039886	CG2003	1.61544	0.000260692
FBgn0040367	CG11382	1.61433	0.000152018
FBgn0037046	CG10581	1.61341	0.0220658
FBgn0034321	CG14502	1.60625	0.0416582
FBgn0003174	pwn	1.60308	0.0428512
FBgn0032478	CG5458	1.60256	0.0170765
FBgn0041182	TepII	1.60094	0.0204057
FBgn0029723	Proc-R	1.60064	0.0176262
FBgn0030638	CG11655	1.60016	0.00287791
FBgn0033690	EndoG	1.59991	0.00567291
FBgn0027660	blot	1.5993	0.00757022
FBgn0027580	CG1516	1.5983	0.00108983
FBgn0015808	ScpX	1.59823	0.00463452
FBgn0026417	Hus1-like	1.59676	0.000794598
FBgn0051548	CG31548	1.59198	0.00114841
FBgn0262559	Mdh2	1.59173	0.00419723
FBgn0001186	Hex-A	1.59127	0.0132792
FBgn0032889	CG9331	1.58852	0.000619818
FBgn0031703	CG12512	1.58657	0.0230354
FBgn0031836	CG11050	1.58402	0.000253929
FBgn0036212	CG11597	1.58209	0.00198164
FBgn0002926	ndl	1.58073	0.00248498
FBgn0050499	CG30499	1.58005	0.00106081
FBgn0029648	CG3603	1.57981	0.0167815
FBgn0040340	TRAM	1.57788	0.000187685
FBgn0051955	CG31955	1.57757	0.0201347
FBgn0025628	CG4199	1.57513	0.000730284
FBgn0030660	CG8097	1.5745	0.000268697
FBgn0263747	CG43672	1.57081	0.0252583
FBgn0010504	kermit	1.56984	0.000806532
FBgn0033205	CG2064	1.56239	0.000630209
FBgn0029879	Apc7	1.56218	0.00121926
FBgn0030731	Mfe2	1.55754	0.000553969
FBgn0034893	mRpL43	1.55708	0.000814356
FBgn0035309	CG15879	1.55206	0.0337402
FBgn0025682	scf	1.55136	0.00140774
FBgn0028563	sut1	1.5505	0.000673513
FBgn0031992	CG8498	1.54728	0.000785922
FBgn0040323	GNBP1	1.54567	0.00824497
FBgn0025456	CREG	1.53971	0.00391224
FBgn0264494	CG17646	1.53798	0.00691215
FBgn0051274	CG31274	1.53737	0.0192141
FBgn0010431	mtrm	1.53631	0.000710156
FBgn0026619	Taz	1.5352	0.000648905
FBgn0046685	Wsck	1.53504	0.00020038
FBgn0010395	betaInt-nu	1.53182	0.027643
FBgn0038540	CG14321	1.53083	0.039621
FBgn0083983	mRpL34	1.53037	0.00803511
FBgn0002526	LanA	1.52968	0.0086545
FBgn0034965	CG13568	1.52945	0.00218835
FBgn0003950	unc	1.52753	0.00177132
FBgn0035854	CG8005	1.52393	0.00142918
FBgn0037815	Rrp46	1.52366	0.000960943
FBgn0031378	CG15362	1.52168	0.0259232
FBgn0036147	Plod	1.52159	0.00532178
FBgn0086708	stv	1.51869	0.00477971
FBgn0023001	melt	1.51825	0.00720689
FBgn0035957	CG5144	1.51503	0.0292837
FBgn0034335	GstE1	1.51321	0.00102058
FBgn0035890	CG13667	1.51311	0.00241194
FBgn0002948	nod	1.51163	0.000433889
FBgn0029942	CG2059	1.51089	0.0131547
FBgn0003137	Ppn	1.51083	0.0378005
FBgn0250820	CG5802	1.50734	0.000330854
FBgn0022224	ubl	1.50433	0.00846321
FBgn0021967	Pdsw	1.50418	0.00245222
FBgn0038462	CG17556	1.50413	0.000394205
FBgn0030955	CG6891	1.50302	0.0213044
FBgn0015609	CadN	1.5007	0.0474929
FBgn0011828	Pxn	1.50004	0.0277474
FBgn0036155	CG6163	1.49856	0.00403386
FBgn0000723	Fps85D	1.49816	0.0174892
FBgn0033031	CG8245	1.49639	0.0432406
FBgn0264384	CR43836	1.49364	0.0359871
FBgn0030629	CG9123	1.49325	0.000513926
FBgn0034065	Rrp42	1.49292	0.0023951
FBgn0030239	CG17333	1.49116	0.00194966
FBgn0040064	yip2	1.48873	0.00161145
FBgn0083986	CG34150	1.4882	0.00334544
FBgn0053977	CG33977	1.48669	0.0312075
FBgn0025839	CG3621	1.48526	0.001975
FBgn0039118	CG10208	1.48467	0.0344153
FBgn0004852	Ac76E	1.4826	0.0323908
FBgn0036927	CG7433	1.48245	0.00430662
FBgn0037207	Mes2	1.48175	0.0102209
FBgn0000182	BicC	1.4817	0.01987
FBgn0023515	CG14814	1.47987	0.00657005
FBgn0030117	ric8b	1.47801	0.0364947
FBgn0032726	CG10621	1.47723	0.0354094
FBgn0033348	CG8247	1.47584	0.000404179
FBgn0020018	Ppox	1.47167	0.00203388
FBgn0262976	lawc	1.47142	0.000413401
FBgn0038463	CG3534	1.47109	0.00627743
FBgn0037880	CG17726	1.46939	0.00505666
FBgn0038806	CG5412	1.46936	0.00155532
FBgn0037535	CG14463	1.46907	0.0060159
FBgn0261393	alpha-Est5	1.46834	0.0109334
FBgn0036300	CG10688	1.46693	0.0103543
FBgn0261053	Cad86C	1.46665	0.0418285
FBgn0030099	CG12056	1.46587	0.0081258
FBgn0038349	CG6045	1.46348	0.00274792
FBgn0034387	Cyp12b2	1.4618	0.0313616
FBgn0036760	CG5567	1.46095	0.00275808
FBgn0031473	CG3104	1.46029	0.0329678
FBgn0037435	CG18048	1.45982	0.00116466
FBgn0085825	CR41619	1.45864	0.0349346
FBgn0039580	Gfat2	1.45833	0.00154479
FBgn0069242	eca	1.45473	0.00278606
FBgn0031483	CG9641	1.451	0.00083687
FBgn0002609	HLHm3	1.44767	0.00316385
FBgn0037607	CG8036	1.44394	0.0143324
FBgn0033836	CG18278	1.44372	0.0256866
FBgn0032487	Ski6	1.4434	0.00280443
FBgn0000422	Ddc	1.44219	0.0331904
FBgn0001234	Hsromega	1.44011	0.0367568
FBgn0001995	mRpL4	1.43991	0.00195526
FBgn0259834	out	1.43931	0.0089278
FBgn0054001	CG34001	1.43735	0.0380184
FBgn0035968	Slc45-1	1.4363	0.0321923
FBgn0033906	CG8331	1.43478	0.00427231
FBgn0004374	neb	1.43306	0.00397759
FBgn0035392	CG1271	1.43298	0.00657846
FBgn0262364	CG43062	1.43256	0.0210803
FBgn0030447	CG2200	1.43173	0.00599937
FBgn0261862	whd	1.43163	0.0047655
FBgn0035132	mthl10	1.42778	0.0415208
FBgn0032446	CG5780	1.4276	0.0250156
FBgn0003748	Treh	1.42418	0.00150328
FBgn0013675	mt:CoII	1.41944	0.0184722
FBgn0032449	CG17036	1.41922	0.0451834
FBgn0033426	CG1814	1.41791	0.00107974
FBgn0035372	CG12093	1.41518	0.00205983
FBgn0030230	Rph	1.41509	0.00619029
FBgn0037765	CG9458	1.41182	0.0433817
FBgn0037215	CG12582	1.41178	0.000457452
FBgn0037779	CG12811	1.4096	0.00152108
FBgn0030598	CG9503	1.40898	0.0497703
FBgn0037537	CG2767	1.40766	0.000568372
FBgn0039504	CG14260	1.40622	0.043746
FBgn0032864	CG2493	1.40561	0.00145755
FBgn0043069	MESK4	1.40461	0.0330658
FBgn0038916	dnd	1.4044	0.0451951
FBgn0032262	CG7384	1.40374	0.00802201
FBgn0010470	Fkbp13	1.40142	0.00123023
FBgn0061492	loj	1.40112	0.000851522
FBgn0039627	CG11837	1.40093	0.00145105
FBgn0037372	CG2091	1.39988	0.00307315
FBgn0013563	Pex1	1.398	0.00253649
FBgn0032729	CG10639	1.39695	0.00632735
FBgn0015602	BEAF-32	1.39538	0.001316
FBgn0020764	Alas	1.3949	0.00121145
FBgn0031781	Arc-p20	1.39258	0.00536028
FBgn0038080	CG12279	1.39207	0.00255653
FBgn0010441	pll	1.392	0.00522474
FBgn0051477	CG31477	1.39057	0.032425
FBgn0035802	CG33275	1.39007	0.0103466
FBgn0033504	CAP	1.38959	0.040233
FBgn0002354	l(3)87Df	1.3863	0.00756093
FBgn0028336	l(1)G0255	1.38078	0.0195053
FBgn0024510	dlt	1.37559	0.00177991
FBgn0020766	Aats-phe	1.37478	0.00134333
FBgn0019948	Phm	1.37272	0.00227595
FBgn0260008	Ucrh	1.37263	0.00306281
FBgn0003655	swa	1.37196	0.00147282
FBgn0262562	CG43102	1.37058	0.0152243
FBgn0029522	CG13373	1.36498	0.00710116
FBgn0085376	CG34347	1.36354	0.0487337
FBgn0026361	2005-09-01	1.36308	0.00112851
FBgn0004456	mew	1.36308	0.0359736
FBgn0014380	RhoL	1.36276	0.0343891
FBgn0263022	CG43317	1.36064	0.0414741
FBgn0037070	CG11309	1.35934	0.00156011
FBgn0033153	Gadd45	1.35837	0.0473755
FBgn0036368	CG10738	1.35713	0.00296292
FBgn0035383	CG2107	1.35652	0.00440024
FBgn0043841	vir-1	1.35623	0.0324585
FBgn0014032	Sptr	1.3512	0.0239283
FBgn0034817	Art7	1.35011	0.00441118
FBgn0032421	crok	1.34976	0.0091846
FBgn0069923	CG41128	1.34793	0.00490111
FBgn0086253	rumi	1.34496	0.00158594
FBgn0034067	CG8399	1.34406	0.00325196
FBgn0038302	CG4210	1.34337	0.00930584
FBgn0030245	CG1637	1.34263	0.00799402
FBgn0037383	CG2023	1.34169	0.0391692
FBgn0051619	CG31619	1.34113	0.00896828
FBgn0025885	Inos	1.34051	0.0132681
FBgn0000414	Dab	1.3405	0.00180991
FBgn0014863	Mlp84B	1.33979	0.0363296
FBgn0028546	ics	1.33841	0.00111306
FBgn0037312	CG11999	1.33694	0.00266532
FBgn0003068	per	1.33673	0.049717
FBgn0032750	CG10495	1.33171	0.00631985
FBgn0037330	mRpL44	1.32974	0.0068102
FBgn0260767	CG42565	1.32924	0.00110274
FBgn0013681	mt:ND3	1.32439	0.0228926
FBgn0046296	CG11534	1.32375	0.00538146
FBgn0003731	Egfr	1.3207	0.0138798
FBgn0260648	Rrp40	1.31738	0.00401165
FBgn0035356	CG16986	1.31689	0.00615908
FBgn0039828	CG1542	1.31678	0.011375
FBgn0263256	CG43394	1.3147	0.0183577
FBgn0028670	Vha100-2	1.3131	0.0175697
FBgn0036640	nxf2	1.31178	0.00565204
FBgn0039702	Vps16B	1.31108	0.00591368
FBgn0037315	Cerk	1.30975	0.00738716
FBgn0033717	CG8839	1.30776	0.00783328
FBgn0262508	CG43078	1.30721	0.0109521
FBgn0262620	CG43144	1.30667	0.0334074
FBgn0004650	fs(1)N	1.30539	0.00495666
FBgn0263106	DnaJ-1	1.30532	0.031853
FBgn0036298	nst	1.30415	0.00378954
FBgn0263240	Coop	1.30347	0.011631
FBgn0033769	CG8768	1.30305	0.004444
FBgn0022097	Vha36-1	1.30304	0.0181318
FBgn0066114	GlcAT-I	1.30256	0.00457154
FBgn0029970	Nek2	1.2996	0.0232572
FBgn0261565	Lmpt	1.29905	0.0305505
FBgn0250876	Sema-5c	1.2987	0.0095786
FBgn0031766	CG9117	1.29833	0.0456809
FBgn0040467	Dip1	1.29831	0.0431771
FBgn0031971	CG7224	1.29818	0.00140572
FBgn0031489	CG17224	1.29719	0.0301407
FBgn0052069	CG32069	1.29647	0.0107748
FBgn0036460	CG5114	1.2943	0.00459474
FBgn0029709	CHOp24	1.29253	0.00564017
FBgn0039664	CG2006	1.29167	0.0209827
FBgn0032361	CG6488	1.29082	0.0128692
FBgn0029507	Tsp42Ed	1.28984	0.0476401
FBgn0030082	HP1b	1.28948	0.00174417
FBgn0027524	CG3909	1.28666	0.00935191
FBgn0027496	epsilonCOP	1.28666	0.00819273
FBgn0035868	CG7194	1.28597	0.003018
FBgn0024183	vig	1.28493	0.046339
FBgn0259993	CR42491	1.28432	0.0175392
FBgn0052280	CG32280	1.28379	0.00749018
FBgn0038788	Sirt2	1.28328	0.00409319
FBgn0033162	CG1707	1.28225	0.0170579
FBgn0030306	Spase25	1.28219	0.00891339
FBgn0011674	insc	1.2818	0.0160811
FBgn0027596	CG10249	1.28168	0.0260959
FBgn0031777	CG9154	1.28065	0.00864697
FBgn0010611	Hmgs	1.28005	0.0048347
FBgn0037873	SdhC	1.27911	0.0204467
FBgn0023537	CG17896	1.27802	0.0305248
FBgn0026702	l(1)G0045	1.27398	0.00775156
FBgn0032015	CG7830	1.27365	0.00738322
FBgn0028897	CG4935	1.27349	0.00474674
FBgn0031782	WDR79	1.27155	0.0120261
FBgn0026876	CG11403	1.26926	0.0182987
FBgn0033890	Ctf4	1.26902	0.0129926
FBgn0030350	SelG	1.26885	0.00560798
FBgn0052448	CG32448	1.26752	0.0140106
FBgn0028499	CG7985	1.26724	0.00890755
FBgn0250906	Pgk	1.26572	0.0341055
FBgn0031490	CG17264	1.26385	0.0187427
FBgn0036007	path	1.26066	0.0449004
FBgn0038293	CG6904	1.26011	0.0326322
FBgn0038597	CG8064	1.25553	0.0129073
FBgn0035907	CG6662	1.25435	0.0054422
FBgn0041720	snRNA:U2:34ABc	1.25387	0.0136647
FBgn0033812	Pex13	1.25356	0.00710943
FBgn0011606	Klp3A	1.25013	0.0116343
FBgn0050000	CG30000	1.24951	0.00463032
FBgn0030432	CG4404	1.24541	0.00233292
FBgn0030945	Ing3	1.24495	0.0112287
FBgn0034488	CG11208	1.24287	0.036237
FBgn0263492	CR43481	1.24261	0.0458873
FBgn0019830	colt	1.23764	0.00707207
FBgn0260743	CG18347	1.23615	0.00271931
FBgn0035046	CG3683	1.23395	0.017464
FBgn0047038	CG6463	1.23371	0.00525898
FBgn0027259	Kmn1	1.23362	0.030982
FBgn0032149	CG4036	1.23297	0.00837557
FBgn0260444	CG18616	1.23224	0.0139306
FBgn0024227	ial	1.23186	0.0115143
FBgn0041627	Ku80	1.23176	0.00421336
FBgn0025382	Rab27	1.22736	0.0147258
FBgn0030852	CG8316	1.22547	0.0268872
FBgn0083961	CG34125	1.22509	0.00679785
FBgn0032014	CG7840	1.22423	0.00617511
FBgn0264291	Det	1.22132	0.00669189
FBgn0032800	CG10137	1.21983	0.0104743
FBgn0063449	Uhg2	1.21934	0.00495056
FBgn0033750	CG13151	1.2193	0.0211521
FBgn0034035	CG8207	1.21636	0.00813656
FBgn0003607	Su(var)205	1.21429	0.0429796
FBgn0034455	CG11007	1.21228	0.0080568
FBgn0036774	mRpS26	1.21216	0.0114782
FBgn0004465	Su(P)	1.21201	0.0181363
FBgn0033401	CG1968	1.21056	0.00828579
FBgn0004957	por	1.21044	0.0109293
FBgn0030500	Ndc80	1.20857	0.0197434
FBgn0033608	CG13220	1.20747	0.00726231
FBgn0035529	CG1319	1.20659	0.00693071
FBgn0031099	CG17065	1.20572	0.0156777
FBgn0250785	vari	1.20532	0.00456051
FBgn0263143	vret	1.20528	0.0186016
FBgn0052207	CR32207	1.19747	0.0344966
FBgn0260741	CG3281	1.19589	0.00481206
FBgn0025700	CG5885	1.19585	0.023498
FBgn0038424	CG17565	1.19489	0.0125354
FBgn0036909	CG15881	1.19429	0.00529542
FBgn0038311	CG14864	1.19405	0.00443886
FBgn0034066	CG8397	1.19189	0.0129456
FBgn0034399	CG15083	1.19058	0.00591811
FBgn0045866	bai	1.18975	0.0378821
FBgn0040623	Spase12	1.18853	0.00739503
FBgn0021874	Nle	1.18774	0.0210805
FBgn0013686	mt:lrRNA	1.1877	0.00658775
FBgn0028490	CG31705	1.18634	0.0116261
FBgn0031636	CG12194	1.18613	0.0062684
FBgn0052579	CG32579	1.18477	0.00951684
FBgn0033547	CG12935	1.18301	0.00524935
FBgn0035632	Ppat-Dpck	1.18085	0.0155502
FBgn0039350	jigr1	1.17593	0.0214457
FBgn0030485	CG1998	1.17437	0.0366917
FBgn0033086	CG9410	1.17388	0.0246456
FBgn0260939	Sgt1	1.17345	0.00557094
FBgn0037533	CD98hc	1.17049	0.0356598
FBgn0038321	CG6218	1.16919	0.0101785
FBgn0037151	CG7130	1.16742	0.0118583
FBgn0023542	Nmd3	1.16659	0.0193382
FBgn0041630	Hexo1	1.1665	0.0193993
FBgn0040666	CG12848	1.16417	0.0118945
FBgn0039461	CG5500	1.16394	0.0337918
FBgn0029906	CG4542	1.16293	0.0146795
FBgn0040234	c12.2	1.16222	0.0115826
FBgn0036277	CG10418	1.16176	0.0105667
FBgn0021953	Fatp	1.16175	0.00761657
FBgn0032261	CG6094	1.15966	0.0313664
FBgn0034694	CG6613	1.15549	0.0121388
FBgn0038319	mRpL9	1.15408	0.0117282
FBgn0035209	msd1	1.15209	0.0178961
FBgn0003257	r-l	1.15112	0.0107255
FBgn0036816	Indy	1.15106	0.0248167
FBgn0050410	Rpi	1.1506	0.02483
FBgn0038400	CG5903	1.15039	0.0232878
FBgn0040308	Jafrac2	1.14973	0.0083116
FBgn0030003	CG2116	1.14832	0.0143858
FBgn0029969	CG10932	1.14707	0.0131316
FBgn0034611	MFS16	1.14583	0.0188014
FBgn0042112	mRpL36	1.14519	0.0108974
FBgn0001124	Got1	1.1451	0.0130293
FBgn0033209	CG12107	1.14487	0.0077085
FBgn0042094	Adk3	1.1435	0.00983109
FBgn0019982	Gs1l	1.14239	0.0147453
FBgn0037669	CG9740	1.14233	0.0155389
FBgn0031708	CG7382	1.14219	0.0167184
FBgn0039537	CG5590	1.14123	0.0247558
FBgn0038546	CG7379	1.13971	0.024171
FBgn0032955	CG2201	1.13892	0.0301799
FBgn0035203	CG9149	1.13838	0.0179298
FBgn0000394	cv	1.13767	0.00714023
FBgn0011225	jar	1.13738	0.0231745
FBgn0030305	CG1749	1.13683	0.0212478
FBgn0051184	LSm3	1.13571	0.014467
FBgn0004132	boca	1.13551	0.0106141
FBgn0035321	CG1275	1.13373	0.0054441
FBgn0039870	CG1896	1.13353	0.00843625
FBgn0031312	Tango14	1.13152	0.0181102
FBgn0047135	CG32276	1.12838	0.0354389
FBgn0027280	l(1)G0193	1.12805	0.0451972
FBgn0033883	CG16935	1.12775	0.0151172
FBgn0052702	CG32702	1.12683	0.0137891
FBgn0053502	CG33502	1.12637	0.0211531
FBgn0031050	Arp11	1.12451	0.0251079
FBgn0038868	CG5862	1.12449	0.0110209
FBgn0028436	ECSIT	1.12403	0.0163142
FBgn0034814	CG9890	1.12402	0.0149652
FBgn0261794	kcc	1.12377	0.0094859
FBgn0262512	Vha14-1	1.12196	0.0117663
FBgn0259145	CG42260	1.12169	0.0464747
FBgn0015623	Cpr	1.1209	0.0189746
FBgn0035249	CG17249	1.11881	0.00715868
FBgn0027287	Gmap	1.11826	0.00959149
FBgn0020272	mst	1.11533	0.0138985
FBgn0259705	CG42359	1.11389	0.0306841
FBgn0004397	Vinc	1.11353	0.0142193
FBgn0037301	Mms19	1.11328	0.0138108
FBgn0036691	beg	1.11105	0.0220108
FBgn0029857	wuho	1.1105	0.0330494
FBgn0035588	CG10672	1.11007	0.0171552
FBgn0087021	Spc25	1.10583	0.0145466
FBgn0040477	cid	1.1035	0.0414499
FBgn0038771	CG4390	1.10264	0.0483922
FBgn0031987	CG12375	1.1022	0.0221907
FBgn0032329	Art8	1.10149	0.0134778
FBgn0036615	CG4933	1.10089	0.0230386
FBgn0044871	Gos28	1.09904	0.0181071
FBgn0033549	mms4	1.09893	0.0143603
FBgn0052452	CG32452	1.09875	0.0138042
FBgn0030749	Anxb11	1.09827	0.00993517
FBgn0046114	Gclm	1.09805	0.0176486
FBgn0034606	ASPP	1.09796	0.0329988
FBgn0031284	CG3876	1.09754	0.0411777
FBgn0037028	CG3618	1.09648	0.00709749
FBgn0031633	CG2976	1.09394	0.0291942
FBgn0031161	CG15445	1.09262	0.0141253
FBgn0032292	CG6750	1.09033	0.0113724
FBgn0037199	CG11137	1.09	0.0269941
FBgn0039159	mRpS24	1.08789	0.0199889
FBgn0000083	AnnIX	1.08755	0.0313077
FBgn0032787	CG10195	1.08689	0.0184946
FBgn0033853	CG6145	1.08643	0.00840707
FBgn0052857	CG32857	1.08572	0.0260561
FBgn0039849	CG11334	1.08551	0.0244522
FBgn0016970	l(2)k10201	1.08483	0.0437839
FBgn0031227	CG3709	1.0843	0.023055
FBgn0032430	CG6388	1.08411	0.0300489
FBgn0035087	CG2765	1.08324	0.00841301
FBgn0050392	CG30392	1.08323	0.0286834
FBgn0038183	CG9286	1.08301	0.0169453
FBgn0042135	CG18812	1.08213	0.0204618
FBgn0044511	mRpS21	1.08043	0.021356
FBgn0031815	frj	1.0791	0.0086739
FBgn0035233	Pex10	1.079	0.0244955
FBgn0037603	CG11753	1.07785	0.016952
FBgn0031998	CG8451	1.07785	0.0288409
FBgn0036255	Atg12	1.07735	0.0462541
FBgn0030057	Ppt1	1.07721	0.014646
FBgn0034141	CG8311	1.0769	0.0140383
FBgn0032642	CG5110	1.07629	0.0166505
FBgn0260856	membrin	1.0739	0.0166195
FBgn0053505	U3-55K	1.07343	0.027985
FBgn0032511	CG9306	1.07225	0.032108
FBgn0038924	CG6028	1.06684	0.0218401
FBgn0032744	Ttc19	1.0657	0.0201405
FBgn0261274	Ero1L	1.06534	0.0101483
FBgn0052500	CG32500	1.06508	0.0230696
FBgn0033879	CG6543	1.06421	0.0469068
FBgn0263133	ico	1.06339	0.0126573
FBgn0085736	CG40472	1.06266	0.0193068
FBgn0264561	Glg1	1.06171	0.030011
FBgn0034707	MED16	1.06112	0.019954
FBgn0033627	CG13204	1.05989	0.0177538
FBgn0037011	CG4858	1.05841	0.0233309
FBgn0034793	asrij	1.05331	0.0483716
FBgn0034050	CG8297	1.05035	0.0155193
FBgn0023516	Pex5	1.05026	0.0241946
FBgn0030217	CG2124	1.04958	0.0190315
FBgn0031830	CoVb	1.04909	0.0300573
FBgn0030028	Corp	1.04838	0.0182243
FBgn0026373	RpII33	1.04788	0.0332006
FBgn0004192	snRNA:U2:34ABb	1.04659	0.0381352
FBgn0030768	CG9723	1.04608	0.0135599
FBgn0034315	CG5721	1.04543	0.0261289
FBgn0038808	Srp14	1.04223	0.0257474
FBgn0004087	Dhfr	1.04123	0.023402
FBgn0032445	CG6153	1.04037	0.0228403
FBgn0020388	Pcaf	1.04036	0.0490069
FBgn0037341	CG12746	1.03776	0.0182734
FBgn0051040	Cog7	1.03671	0.019654
FBgn0038575	CG7208	1.03632	0.0259078
FBgn0262801	twr	1.03578	0.0476324
FBgn0033473	CG12128	1.03406	0.0213049
FBgn0029514	CG9166	1.03356	0.0195057
FBgn0052649	CG32649	1.03328	0.0332195
FBgn0035243	CG13926	1.03287	0.0227493
FBgn0035334	CG8993	1.0323	0.0279322
FBgn0003116	pn	1.03177	0.0176919
FBgn0052708	CG32708	1.03151	0.0436487
FBgn0032746	CG10470	1.03036	0.0164519
FBgn0039112	CG10219	1.02973	0.0265927
FBgn0037751	topi	1.02721	0.0285027
FBgn0033846	mip120	1.02718	0.0310036
FBgn0051450	mRpS18A	1.0271	0.0244305
FBgn0031661	Gmd	1.02632	0.0187498
FBgn0027378	MRG15	1.02615	0.0169493
FBgn0052409	CG32409	1.02352	0.0294965
FBgn0031478	CG8814	1.02112	0.0233925
FBgn0029117	Surf1	1.02003	0.0409824
FBgn0039966	Rab21	1.01831	0.0356885
FBgn0037707	RnpS1	1.01399	0.0279855
FBgn0039291	CG13663	1.01328	0.0351398
FBgn0039113	CG10217	1.01257	0.0147587
FBgn0035083	Tina-1	1.0111	0.0313163
FBgn0000075	amd	1.01053	0.0260241
FBgn0037777	CG11722	1.01003	0.0299631
FBgn0263852	l(2)k12914	1.00972	0.0216775
FBgn0035675	CG6610	1.00721	0.0197882
FBgn0261535	l(2)34Fd	1.00695	0.0263802
FBgn0033540	Elp2	1.00451	0.0300365
FBgn0263831	Gen	1.00321	0.0223069
FBgn0032881	CG9319	1.00294	0.0376436
FBgn0030630	CG12608	1.00071	0.0410047
FBgn0003292	rt	0.999802	0.017139
FBgn0000330	cm	0.999027	0.0242907
FBgn0010397	LamC	0.997594	0.0302025
FBgn0261436	DhpD	0.994249	0.0285418
FBgn0036194	CG11652	0.993033	0.0163627
FBgn0037555	Ada2b	0.991917	0.0251913
FBgn0036462	mRpL39	0.991819	0.0497341
FBgn0020249	stck	0.9917	0.0474502
FBgn0051075	CG31075	0.990079	0.036745
FBgn0052485	CG32485	0.989979	0.0225269
FBgn0025820	JTBR	0.988478	0.0392081
FBgn0052205	CR32205	0.988291	0.0493194
FBgn0037847	SelR	0.988222	0.0143356
FBgn0039711	CG7824	0.988098	0.0237745
FBgn0027791	O-fut2	0.987572	0.042444
FBgn0034057	CG8314	0.986507	0.0195049
FBgn0039665	CG2310	0.985791	0.0282416
FBgn0031253	CG11885	0.982127	0.0228276
FBgn0040899	CG17776	0.981927	0.0474307
FBgn0031822	CG9548	0.9815	0.0233104
FBgn0053774	CG33774	0.979308	0.0412
FBgn0083940	CG34104	0.979295	0.0480429
FBgn0016926	Pino	0.97722	0.0457352
FBgn0050185	CG30185	0.975935	0.0419441
FBgn0030433	mRpL49	0.975792	0.0473023
FBgn0024841	Pcd	0.975772	0.0235249
FBgn0037236	Skp2	0.975525	0.0458573
FBgn0002652	squ	0.974807	0.0234712
FBgn0031663	CG8891	0.974594	0.0378011
FBgn0031500	CG17221	0.973834	0.0487772
FBgn0030658	CG7872	0.973184	0.0299399
FBgn0259166	CG42271	0.970784	0.0303903
FBgn0038053	CG18549	0.970134	0.0209846
FBgn0038037	Cyp9f2	0.969636	0.0433911
FBgn0038601	CG18600	0.968608	0.0250297
FBgn0261844	pre-mod(mdg4)-V	0.967851	0.0363859
FBgn0260659	CG42542	0.965447	0.0193536
FBgn0032451	spict	0.96366	0.0318861
FBgn0035247	metl	0.961182	0.0268904
FBgn0037342	CG2931	0.959608	0.0269772
FBgn0031357	mRpL48	0.958941	0.0338107
FBgn0031092	CG9577	0.957407	0.0300485
FBgn0262560	wcd	0.957086	0.0352087
FBgn0036545	GXIVsPLA2	0.956929	0.0482753
FBgn0004050	z	0.956812	0.0333859
FBgn0029999	CG1575	0.956474	0.0487185
FBgn0017567	ND23	0.956264	0.0397372
FBgn0031213	galectin	0.955367	0.0206852
FBgn0031003	CG7889	0.95025	0.0347807
FBgn0051717	CG31717	0.948649	0.0334921
FBgn0261111	BHD	0.94432	0.0443936
FBgn0027572	CG5009	0.941907	0.0324364
FBgn0032732	CG15168	0.939854	0.0368538
FBgn0038577	CG12321	0.939678	0.0426477
FBgn0031485	CG9643	0.938812	0.046223
FBgn0026088	CG14818	0.935784	0.0468205
FBgn0033735	CG8525	0.935462	0.0366552
FBgn0039710	dgt1	0.933531	0.0459053
FBgn0015338	CG5861	0.932669	0.0323983
FBgn0026741	mRpL18	0.932008	0.0338347
FBgn0032790	CG10194	0.931385	0.0450815
FBgn0036853	mRpL21	0.931245	0.0429908
FBgn0014930	CG2846	0.93047	0.0323002
FBgn0058002	CG40002	0.929067	0.0402125
FBgn0030519	CG11151	0.927992	0.0226398
FBgn0029980	CG10778	0.927186	0.0432727
FBgn0037200	CG11109	0.925161	0.0376425
FBgn0027597	CG17712	0.924633	0.0472212
FBgn0034452	Oseg6	0.924487	0.031187
FBgn0026378	Rep	0.923748	0.0475339
FBgn0039565	CG4884	0.922253	0.0251836
FBgn0019925	Surf4	0.921734	0.0380903
FBgn0033178	CG11127	0.920931	0.0385496
FBgn0033032	kune	0.920245	0.0341963
FBgn0029714	CG3527	0.919508	0.0483641
FBgn0035918	Cdc6	0.91901	0.0341211
FBgn0035393	CG16753	0.91875	0.0400629
FBgn0036764	CG5535	0.912912	0.0352541
FBgn0040466	Dip2	0.911533	0.0451219
FBgn0034919	CG5569	0.909408	0.0348362
FBgn0038584	CG7175	0.909129	0.0492868
FBgn0014877	Roe1	0.908295	0.0397707
FBgn0036184	PCID2	0.90817	0.0447885
FBgn0031256	CG4164	0.907849	0.0418825
FBgn0036354	Poc1	0.90761	0.0437438
FBgn0038857	CG17282	0.906683	0.0372162
FBgn0046687	Tre1	0.905925	0.0290551
FBgn0021944	Coprox	0.905133	0.0492262
FBgn0002283	l(3)73Ah	0.904686	0.032352
FBgn0030607	dob	0.904596	0.0368191
FBgn0038951	CG5380	0.904358	0.0422954
FBgn0036000	CG3434	0.90345	0.0367076
FBgn0034791	CG3501	0.901333	0.031712
FBgn0030274	CG1908	0.900902	0.0328082
FBgn0035337	CG15877	0.900218	0.0483587
FBgn0034176	ste24a	0.899764	0.0447743
FBgn0031574	CG3964	0.898674	0.0393992
FBgn0036299	Tsf2	0.895729	0.027916
FBgn0038869	CG3353	0.894925	0.0483048
FBgn0036820	CG6852	0.891322	0.0358779
FBgn0037718	P58IPK	0.889808	0.0407728
FBgn0037250	CG1074	0.889036	0.0340943
FBgn0028427	Ilk	0.885369	0.0498998
FBgn0037019	Pex16	0.884898	0.0409238
FBgn0038972	CG7054	0.884838	0.0474852
FBgn0039868	CG11563	0.884504	0.0358366
FBgn0036889	CG14100	0.884309	0.0450641
FBgn0260861	Trs23	0.884251	0.043299
FBgn0031384	CG4238	0.88307	0.034796
FBgn0036908	CG14103	0.882894	0.0320591
FBgn0024188	san	0.878633	0.0400669
FBgn0030789	Rrp45	0.877754	0.0423435
FBgn0033380	Phax	0.874804	0.0483071
FBgn0035211	CG2211	0.872303	0.0432053
FBgn0033715	CG8490	0.870352	0.0348922
FBgn0001330	kz	0.870077	0.0453124
FBgn0020389	Papss	0.868708	0.0372508
FBgn0051683	CG31683	0.867988	0.0349918
FBgn0039301	CG11875	0.867873	0.0443731
FBgn0030873	CG15814	0.867604	0.0489418
FBgn0032222	CG5037	0.866954	0.0368527
FBgn0036198	crim	0.86677	0.0462725
FBgn0028622	qsm	0.863262	0.039159
FBgn0031310	CG4764	0.859249	0.0365484
FBgn0035401	CG1291	0.858913	0.049061
FBgn0037377	CG1218	0.857238	0.0401268
FBgn0035900	ZC3H3	0.855004	0.0467419
FBgn0032244	RfC3	0.85457	0.0416987
FBgn0026737	CG6171	0.851079	0.0477845
FBgn0034794	Gmer	0.850633	0.0454566
FBgn0040890	ksh	0.846524	0.0483049
FBgn0014092	CG4278	0.84288	0.044379
FBgn0032916	CG9257	0.840025	0.0476456
FBgn0004908	Arf84F	0.837542	0.0472675
FBgn0015295	shark	0.837463	0.0490823
FBgn0038110	CG8031	0.833025	0.0464901
FBgn0031195	CG17600	0.823968	0.0485385
FBgn0053156	CG33156	0.822362	0.0499609
FBgn0036772	CG5290	0.816706	0.0480108
