# Supplementary material for: Drosophila Ovarian Germline Stem Cell Cytocensor Projections Dynamically Receive and Attenuate BMP Signaling
Source: Dev Cell. 2019 Aug 5;50(3):296–312.e5. doi: 10.1016/j.devcel.2019.05.020 (PMC6688100; doi:10.1016/j.devcel.2019.05.020)
Supplement: Table S2. Genes Differentially Expressed between TkvQD and bamKD-Expressing Germ Cells, Related to Figure 1 [file mmc3.xlsx]

## Sheet: Down-regulated in bamshRNA
ID	Gene Name	logFC bamshRNA vs tkvQD	PValue
FBgn0033395	Cyp4p2	-6.98227	7.47379e-12
FBgn0260393	CG17147	-3.27938	6.71141e-05
FBgn0013680	mt:ND2	-3.09586	0.00861896
FBgn0023523	Or2a	-2.55289	0.000949669
FBgn0000015	Abd-B	-2.33539	1.33543e-17
FBgn0264698	CR43967	-2.31936	0.00274233
FBgn0261041	stj	-2.29342	0.00123546
FBgn0035756	unc-13-4A	-2.17166	0.00426222
FBgn0016061	side	-2.14343	0.00594635
FBgn0085777	CR40959	-2.13663	0.0278333
FBgn0032136	CG15828	-2.05813	0.00492041
FBgn0031632	CG15628	-2.02293	0.00275688
FBgn0085761	CR40642	-1.97655	0.0431345
FBgn0005626	ple	-1.97257	0.00399906
FBgn0000810	fs(1)K10	-1.89052	4.50948e-15
FBgn0034642	CG15674	-1.87914	0.0138467
FBgn0053774	CG33774	-1.83612	0.000218188
FBgn0003254	rib	-1.81905	0.0151106
FBgn0085815	CR41605	-1.7107	0.0472368
FBgn0259697	nvd	-1.57471	0.0307676
FBgn0028675	Sur	-1.54772	0.00766639
FBgn0085382	CG34353	-1.54613	2.61167e-12
FBgn0030613	rab3-GEF	-1.53005	0.000844473
FBgn0013675	mt:CoII	-1.47325	1.15354e-05
FBgn0037050	CG10566	-1.46548	0.0374318
FBgn0264386	Ca-alpha1T	-1.38409	0.0149315
FBgn0023520	CG3857	-1.36718	0.00729591
FBgn0259108	futsch	-1.33845	1.622e-06
FBgn0000003	7SLRNA:CR32864	-1.33557	0.00912181
FBgn0263873	sick	-1.33445	0.00367133
FBgn0035642	CG18586	-1.26205	0.0365036
FBgn0034443	cer	-1.2513	0.0225964
FBgn0040370	CG13375	-1.18735	0.0327577
FBgn0038826	CG17838	-1.16363	0.0290532
FBgn0261504	7SLRNA:CR42652	-1.10803	0.0379031
FBgn0035612	CG10625	-1.06269	0.0397244
FBgn0031872	ihog	-1.03735	0.0114839
FBgn0033052	SCAP	-1.02336	2.22339e-09
FBgn0032797	CG10186	-1.02249	0.0010944
FBgn0020493	Dad	-1.01908	0.0227465
FBgn0031636	CG12194	-1.00591	0.00333248
FBgn0004192	snRNA:U2:34ABb	-1.00424	0.0140951
FBgn0029676	HIP-R	-0.991076	1.81672e-07
FBgn0027620	Acf1	-0.989817	5.21989e-07
FBgn0031715	tomb	-0.961028	0.0247649
FBgn0027559	Pol32	-0.949244	0.000236533
FBgn0000108	Appl	-0.916405	0.00485414
FBgn0041720	snRNA:U2:34ABc	-0.915368	0.0362448
FBgn0030137	CG15317	-0.901781	0.0459384
FBgn0022160	Gpo-1	-0.886015	0.00673221
FBgn0039553	CG5017	-0.872353	0.0125763
FBgn0262509	nrm	-0.866402	0.00543744
FBgn0033483	egr	-0.86508	0.0200652
FBgn0028420	Kr-h1	-0.840666	0.0110033
FBgn0000158	bam	-0.824545	0.0279397
FBgn0086911	rg	-0.81281	0.00261425
FBgn0262735	Imp	-0.809571	0.00111544
FBgn0039696	CG7837	-0.805589	0.0446768
FBgn0032020	CG7787	-0.804366	0.0081051
FBgn0029738	CG4068	-0.800818	1.42708e-05
FBgn0020379	Rfx	-0.792032	0.000209659
FBgn0032699	CG10383	-0.773166	6.14888e-06
FBgn0004581	bgcn	-0.765986	2.77479e-05
FBgn0260861	Trs23	-0.756934	0.0251068
FBgn0024991	CG2694	-0.752785	1.14968e-05
FBgn0024985	CG11448	-0.723014	5.82653e-05
FBgn0038679	CG6040	-0.676775	0.00227345
FBgn0039688	Kul	-0.673758	0.00299942
FBgn0052354	CG32354	-0.673699	0.0478632
FBgn0083956	CG34120	-0.669645	0.00765093
FBgn0003082	phr	-0.668836	0.000208688
FBgn0037897	CG5270	-0.660372	0.000281255
FBgn0035942	CG5660	-0.660019	0.0391843
FBgn0259823	CG42404	-0.659639	0.0153371
FBgn0011230	poe	-0.659205	0.00119833
FBgn0034859	CG3520	-0.652868	0.000128949
FBgn0263836	CR43698	-0.651611	9.78153e-05
FBgn0039690	CG1969	-0.648572	0.00343102
FBgn0037705	mura	-0.646199	0.034786
FBgn0043362	bchs	-0.644402	0.0119585
FBgn0028397	Tob	-0.640668	0.0185141
FBgn0004607	zfh2	-0.634487	0.0123329
FBgn0033185	CG1603	-0.625956	0.015508
FBgn0030508	CG15760	-0.625932	0.0275577
FBgn0004449	Ten-m	-0.623616	0.00276861
FBgn0030349	CG10353	-0.623185	0.000277491
FBgn0263115	mamo	-0.622102	0.00887079
FBgn0034839	CG13540	-0.621545	0.00282643
FBgn0036640	nxf2	-0.619931	0.00337767
FBgn0261574	kug	-0.619741	0.00148555
FBgn0013718	nuf	-0.613515	0.000457657
FBgn0263352	Unr	-0.612106	0.000365564
FBgn0086758	chinmo	-0.612062	0.000750369
FBgn0031981	CG7466	-0.601859	0.00348292
FBgn0263837	CR43699	-0.59579	0.000824274
FBgn0010482	l(2)01289	-0.593882	0.0320727
FBgn0010113	hdc	-0.590577	0.000977532
FBgn0001224	Hsp23	-0.585033	0.00498552
FBgn0262730	CG14446	-0.584406	0.000714183
FBgn0052113	CG32113	-0.584325	0.0060961
FBgn0013984	InR	-0.582301	0.0111274
FBgn0033889	CG6701	-0.578366	0.00675428
FBgn0034062	CG8388	-0.575468	0.0281284
FBgn0030963	CG7101	-0.5745	0.0311326
FBgn0264090	CG43759	-0.574127	0.00209669
FBgn0035099	CG6845	-0.570019	0.0121068
FBgn0040234	c12.2	-0.568434	0.0242666
FBgn0036621	roq	-0.561792	0.00281636
FBgn0028487	f-cup	-0.558214	0.00196265
FBgn0027571	CG3523	-0.556644	0.00680906
FBgn0030318	rho-4	-0.549464	0.00123621
FBgn0032517	CG7099	-0.547743	0.00696168
FBgn0002891	mus205	-0.546732	0.00686698
FBgn0013813	Dhc98D	-0.542603	0.00330818
FBgn0031633	CG2976	-0.541989	0.00703282
FBgn0261617	nej	-0.527511	0.00242552
FBgn0016977	spen	-0.525868	0.0087205
FBgn0040212	Dhap-at	-0.523455	0.0349115
FBgn0034093	CG15706	-0.522388	0.0195079
FBgn0086910	l(3)neo38	-0.52075	0.0239055
FBgn0036032	CG16711	-0.515754	0.0411167
FBgn0086899	tlk	-0.515367	0.0110717
FBgn0037794	CG6254	-0.515361	0.011714
FBgn0031275	GABA-B-R3	-0.510745	0.0471232
FBgn0024366	CG11409	-0.510459	0.00350522
FBgn0035101	p130CAS	-0.508369	0.0281981
FBgn0039431	CG6490	-0.507222	0.0380811
FBgn0034987	CG3363	-0.506485	0.0410676
FBgn0035704	CG10144	-0.504968	0.0247086
FBgn0013674	mt:CoI	-0.50437	0.00784219

## Sheet: Up-regulated in bamshRNA
ID	Gene Name	logFC bamshRNA vs tkvQD	PValue
FBgn0015714	Cyp6a17	5.43479	1.72573e-10
FBgn0263219	Dscam4	5.22606	7.25117e-35
FBgn0028400	Syt4	5.12072	1.74942e-15
FBgn0037518	CG2641	2.98261	4.6496e-06
FBgn0050488	CG30488	2.63603	0.00102484
FBgn0051262	CG31262	2.59216	0.00178934
FBgn0063491	GstE9	2.48794	0.00437726
FBgn0031405	CG4267	2.24092	0.0059615
FBgn0037548	CG7900	2.22592	1.0261e-08
FBgn0050296	RIC-3	2.1888	0.000476178
FBgn0038452	CG14905	2.14429	2.65397e-06
FBgn0039637	CG11880	2.11057	7.45607e-10
FBgn0020269	mspo	2.04876	0.00345425
FBgn0014466	Cp7Fc	2.02193	0.0435802
FBgn0037717	CG8301	2.02158	0.000201311
FBgn0034999	CG3394	2.01716	0.0374287
FBgn0036551	CG17029	2.00046	0.00368089
FBgn0038465	Irc	1.93766	0.00816541
FBgn0015568	alpha-Est1	1.90568	0.0270468
FBgn0033631	Sod3	1.8628	0.000779387
FBgn0013278	Hsp70Bb	1.81995	0.000126545
FBgn0262534	CG43088	1.80451	1.39476e-05
FBgn0031913	CG5958	1.80005	0.0280518
FBgn0051098	CG31098	1.7859	0.0149106
FBgn0015040	Cyp9c1	1.73174	0.019366
FBgn0035670	CG10472	1.71656	0.0183834
FBgn0034997	CG3376	1.70721	0.0455659
FBgn0051021	CG31021	1.6962	0.0120723
FBgn0024189	sns	1.67409	0.0201945
FBgn0029791	CG4096	1.6674	0.00783867
FBgn0034354	CG5224	1.66574	0.00275561
FBgn0011569	can	1.66318	0.0242509
FBgn0259682	CG42351	1.65588	0.0239757
FBgn0085281	CG34252	1.64158	0.0179455
FBgn0015522	olf186-M	1.635	0.026673
FBgn0264331	CR43790	1.57495	0.014104
FBgn0020415	Idgf2	1.56557	0.0434012
FBgn0063494	GstE6	1.55789	0.0107364
FBgn0039647	CG14509	1.55461	0.0408592
FBgn0034729	CG10344	1.54633	0.0238621
FBgn0038237	Pde6	1.54095	0.0475486
FBgn0011761	dhd	1.53285	0.0155731
FBgn0034406	Jheh3	1.52842	0.0350958
FBgn0030332	CG9360	1.52638	0.0456722
FBgn0022702	Cht2	1.52623	0.0166938
FBgn0033048	CG7881	1.5239	0.0197533
FBgn0013763	CG5210	1.51721	0.00688599
FBgn0016053	pgc	1.51124	0.0230251
FBgn0040030	CG2893	1.5091	0.0163734
FBgn0037521	CG2993	1.49961	0.0210821
FBgn0035482	CG14985	1.48929	0.000333082
FBgn0051619	CG31619	1.48303	6.26579e-05
FBgn0050377	CG30377	1.4818	0.0196755
FBgn0030583	CG14410	1.48162	0.0326136
FBgn0086691	UK114	1.46879	0.0449669
FBgn0031446	CG15398	1.45965	8.94432e-08
FBgn0034804	CG3831	1.42589	0.0244393
FBgn0260743	CG18347	1.41314	2.94977e-09
FBgn0031473	CG3104	1.4003	0.0360913
FBgn0086704	stops	1.39913	0.0335568
FBgn0063495	GstE5	1.39637	0.041479
FBgn0034387	Cyp12b2	1.39031	0.0456166
FBgn0000064	Ald	1.37821	0.010296
FBgn0036169	Fuca	1.36505	0.0355214
FBgn0033031	CG8245	1.36236	0.0457427
FBgn0028516	ZnT35C	1.34774	0.0442428
FBgn0035770	pst	1.33646	9.17921e-11
FBgn0085388	IP3K2	1.32867	0.0313562
FBgn0260874	Ir76a	1.31218	0.00357546
FBgn0000182	BicC	1.30965	0.0154125
FBgn0036316	CG10960	1.29757	0.0390008
FBgn0025814	Mgstl	1.28167	0.00452716
FBgn0040384	CG32795	1.27168	0.0156738
FBgn0003114	plu	1.26119	0.0389789
FBgn0013275	Hsp70Aa	1.24994	0.00850112
FBgn0000147	aur	1.24446	8.32371e-10
FBgn0250819	CG33521	1.23539	0.0324274
FBgn0013276	Hsp70Ab	1.23076	0.00943224
FBgn0037383	CG2023	1.22276	0.020229
FBgn0032350	CG6287	1.21911	0.0351336
FBgn0010453	Wnt4	1.21646	0.0451081
FBgn0036824	CG3902	1.17395	0.0260016
FBgn0032752	CG10702	1.17272	0.0237331
FBgn0264574	Glut1	1.1562	0.0177889
FBgn0035860	eIF4E-3	1.14728	0.00021158
FBgn0033979	Cyp6a19	1.12491	0.0331257
FBgn0033304	Cyp6a13	1.11862	0.0258466
FBgn0003983	Vm34Ca	1.11431	0.0245212
FBgn0031622	CG3251	1.1134	0.00903988
FBgn0035173	CG13907	1.11126	0.048657
FBgn0013277	Hsp70Ba	1.1112	0.0262274
FBgn0069969	CG40498	1.09959	0.0476932
FBgn0031483	CG9641	1.08233	4.65757e-09
FBgn0261016	clos	1.08106	0.0412201
FBgn0034335	GstE1	1.06397	0.000454783
FBgn0050359	Mal-A5	1.05372	0.0332309
FBgn0034390	CG15093	1.03611	0.00439711
FBgn0036927	CG7433	1.03128	0.0256753
FBgn0028984	Spn5	1.03099	0.0357074
FBgn0036181	Muc68Ca	1.02937	0.0389508
FBgn0029879	Apc7	1.02838	0.0239412
FBgn0001230	Hsp68	1.02656	0.00116771
FBgn0259834	out	1.01863	0.0307747
FBgn0051674	CG31674	1.01638	0.0259744
FBgn0014869	Pglym78	1.01507	0.0279191
FBgn0032955	CG2201	1.00015	0.0268954
FBgn0030932	Ggt-1	0.998361	0.0323441
FBgn0037525	CG17816	0.996862	0.00769723
FBgn0000719	fog	0.990877	0.0210257
FBgn0014427	CG11899	0.984031	0.00956673
FBgn0010549	l(2)03659	0.982483	0.0195362
FBgn0037661	Ada	0.982296	0.0401558
FBgn0035936	Tsp66E	0.980167	0.0156475
FBgn0260767	CG42565	0.965611	0.00214174
FBgn0038115	CG7966	0.958084	0.0415115
FBgn0263706	CG43658	0.947018	8.84974e-06
FBgn0001125	Got2	0.939465	0.0315269
FBgn0260742	CG12213	0.929043	2.42093e-06
FBgn0087040	alphaTub67C	0.921348	0.00983544
FBgn0032889	CG9331	0.917161	0.00703422
FBgn0045800	Uhg1	0.915825	0.000931351
FBgn0001234	Hsromega	0.901526	0.0246546
FBgn0261698	CG42732	0.870628	0.0415311
FBgn0039927	CG11155	0.869493	0.0192548
FBgn0260741	CG3281	0.860146	0.000251491
FBgn0035727	CG10063	0.852579	6.27095e-05
FBgn0250869	CG42240	0.850842	0.0482963
FBgn0030551	CG11674	0.846195	0.0136618
FBgn0035558	CG11357	0.844224	5.75209e-06
FBgn0001142	Gs1	0.837834	0.0492442
FBgn0052017	CG32017	0.824303	0.0455401
FBgn0031117	CG1702	0.820713	0.0128056
FBgn0032779	CG16771	0.814539	0.0385526
FBgn0263106	DnaJ-1	0.808675	0.00519962
FBgn0052773	CG32773	0.769781	0.0403531
FBgn0028546	ics	0.753534	0.00643916
FBgn0025693	CG11163	0.753083	0.0460703
FBgn0036030	CG6767	0.746043	0.0469814
FBgn0015565	yin	0.74311	0.0206282
FBgn0037215	CG12582	0.739021	0.00126525
FBgn0030695	PGRP-LE	0.729575	2.00077e-05
FBgn0027580	CG1516	0.716528	0.0467822
FBgn0003525	stg	0.708633	0.0217548
FBgn0004649	yl	0.706518	0.04259
FBgn0010470	Fkbp13	0.695122	0.00227461
FBgn0003655	swa	0.680903	0.0075364
FBgn0243512	puc	0.664572	0.00527477
FBgn0039932	CG11093	0.653844	0.0158312
FBgn0261862	whd	0.641503	0.00197176
FBgn0030852	CG8316	0.637595	0.000882904
FBgn0003022	Ote	0.63588	0.00115994
FBgn0000405	CycB	0.634548	0.00460052
FBgn0040397	CG3655	0.628656	0.000327962
FBgn0032089	Rcd-1r	0.62512	0.020562
FBgn0037779	CG12811	0.624631	0.0483798
FBgn0039000	CG6954	0.622045	0.00879817
FBgn0029095	aru	0.62201	0.00311149
FBgn0085364	CR34335	0.616195	0.0359939
FBgn0038476	kuk	0.616146	0.000294751
FBgn0038349	CG6045	0.613805	0.00147026
FBgn0000566	Eip55E	0.609627	0.00136388
FBgn0024921	Trn	0.607248	0.000219851
FBgn0046706	Haspin	0.604258	0.000211332
FBgn0038739	CG4686	0.601028	0.00149081
FBgn0263594	lost	0.595524	0.00764707
FBgn0260780	wisp	0.584627	0.0249023
FBgn0034628	Acox57D-p	0.581094	0.0148632
FBgn0250848	26-29-p	0.580574	0.0128709
FBgn0259734	CG42388	0.56726	0.015576
FBgn0034086	CG8441	0.560247	0.00552743
FBgn0004650	fs(1)N	0.554205	0.0215453
FBgn0030608	Lsd-2	0.547045	0.0130532
FBgn0052971	CG32971	0.545877	0.016724
FBgn0038470	CG18213	0.542053	0.00108203
FBgn0032295	CG12299	0.539216	0.00161126
FBgn0003714	tko	0.536321	0.0337544
FBgn0023395	Chd3	0.526631	0.00201295
FBgn0261266	zuc	0.524869	0.020381
FBgn0000053	ade3	0.522979	0.0398503
FBgn0029895	CG14441	0.519864	0.0137449
FBgn0037372	CG2091	0.519676	0.00390575
FBgn0263258	chas	0.517949	0.0290745
FBgn0016054	phr6-4	0.514958	0.0228156
FBgn0035608	blanks	0.51351	0.00342329
FBgn0001128	Gpdh	0.508044	0.00743039
